# Supplementary material for: Transcriptomic landscape of Pueraria lobata demonstrates potential for phytochemical study
Source: Front Plant Sci. 2015 Jun 22;6:426. doi: 10.3389/fpls.2015.00426 (PMC4476104; doi:10.3389/fpls.2015.00426)
Supplement: Supplementary file 2 [file Data_Sheet_2.XLSX]

## Sheet: RPKM_over_0_at_least_in_1_organ
	RPKM_Leaf	RPKM_Mature_root	RPKM_Root_VC	RPKM_Young_root	RPKM_Stem
Contig00001	209.663	0	0	0.176	2.185
Contig00002	510.434	174.066	103.59	32.948	88.096
Contig00003	175.042	104.994	65.029	88.092	114.298
Contig00004	6.241	5.065	6.962	9.47	7.824
Contig00005	444.402	0.279	0.216	0	22.757
Contig00006	24.106	12.559	39.864	35.581	20.337
Contig00007	127.524	0	1.281	2.093	5.765
Contig00008	170.731	60.349	158.678	251.175	65.348
Contig00009	8.162	6.661	6.216	7.639	6.951
Contig00010	172.996	43.157	119.846	721.052	278.127
Contig00011	163.794	5.555	30.632	12.39	43.972
Contig00012	2.517	4.958	103.803	0.37	18.338
Contig00013	19.056	2.815	5.681	4.706	2.777
Contig00014	522.382	0	0	0.748	25.333
Contig00015	15.767	10.902	21.407	15.796	12.178
Contig00016	18.761	3.037	3.882	37.175	10.717
Contig00017	10.024	7.617	58.375	7.388	13.694
Contig00018	51.093	14.364	60.869	69.79	32.82
Contig00019	1018.95	199.852	180.233	106.262	128.067
Contig00020	189.993	1.551	13.072	24.737	71.583
Contig00021	16.009	0	0.167	0.128	4.595
Contig00022	116.992	0.213	0.165	0	11.894
Contig00023	46.418	0.198	0	0	8.293
Contig00024	91.326	99.018	142.218	40.489	85.687
Contig00025	118.951	47.785	100.913	42.895	73.476
Contig00026	81.208	0	0	8.991	12.951
Contig00027	193.96	0.223	0	0.667	21.125
Contig00028	4.874	0.894	0.694	4.936	3.306
Contig00029	15.175	9.846	10.592	10.939	11.538
Contig00030	13.326	0	0	0	1.618
Contig00031	15656.9	2.662	5.635	8.667	1311.74
Contig00032	301.068	122.127	168.536	644.547	181.293
Contig00033	1.692	4.295	5.398	5.128	5.548
Contig00034	26.142	49.686	64.956	68.111	61.024
Contig00035	12.992	8.239	8.457	34.108	15.509
Contig00036	120.57	212.09	122.441	49.535	105.773
Contig00037	6068.41	4.135	6.619	93.784	1064.1
Contig00038	70.454	0.226	1.932	17.425	8.556
Contig00039	122.01	56.751	68.919	253.261	86.702
Contig00040	0.803	0	0	0	0
Contig00041	0.299	0	0	2.376	1.309
Contig00042	21.466	17.197	44.789	7.143	39.198
Contig00043	38.22	52.33	96.773	90.107	108.853
Contig00044	46.86	22.128	32.493	42.794	27.207
Contig00045	55.815	15.695	37.99	194.196	107.791
Contig00046	105.411	181.238	236.686	160.502	132.67
Contig00047	160.088	0.672	2.78	9.62	21.709
Contig00048	135.755	2.358	7.987	1.792	9.868
Contig00049	1.361	0.418	0.81	8.185	6.579
Contig00050	25.002	3.206	9.169	41.2	14.426
Contig00051	115.946	18.336	9.793	82.967	34.678
Contig00052	555.767	0	1.098	2.534	83.947
Contig00053	40.387	9.267	32.091	74.323	41.21
Contig00054	101.534	42.804	90.35	364.383	129.545
Contig00055	6052.43	0.534	0.311	0.318	44.288
Contig00056	13.072	10.106	19.765	27.506	12.957
Contig00057	5595.25	682.937	90.59	11.853	2982.73
Contig00058	71.862	22.787	22.677	18.318	18.88
Contig00059	1310.49	11.126	15.831	44.181	68.075
Contig00060	43.794	33.869	103.901	85.501	69.208
Contig00061	0	1.084	0.841	0	0.891
Contig00062	2.238	0.149	0.231	1.155	0.856
Contig00063	7605.14	60476.6	7549.21	713.56	40599.4
Contig00064	16.965	5.533	14.205	28.327	41.455
Contig00065	4.92	4.234	0.896	0.919	0.633
Contig00066	179.447	34.057	42.666	17.06	22.951
Contig00067	1.131	0.752	0.583	0	0
Contig00068	1.868	0	0.964	5.19	5.105
Contig00069	39.109	14.601	18.318	24.953	13.152
Contig00070	37.067	0.467	0.181	8.784	7.872
Contig00071	13.862	10.742	10.422	51.515	21.471
Contig00072	1884.14	0.699	0.95	0.522	177.407
Contig00073	3089.37	6.091	15.939	4.259	213.279
Contig00074	0	232.678	0	0	0
Contig00075	68.153	0.319	0	0	6.295
Contig00076	126.266	171.898	91.219	28.157	91.999
Contig00077	197.283	219.381	294.892	55.375	150.55
Contig00078	115.251	9.803	2.89	0.495	61.727
Contig00079	59.059	3.503	6.582	6.052	11.667
Contig00080	1101.61	0	3.038	7.898	138.318
Contig00081	17.493	15.634	21.013	50.986	23.506
Contig00082	100.731	38.059	35.264	161.489	64.017
Contig00083	447.759	0	0.367	0.094	30.431
Contig00084	299.077	0	1.267	2.598	67.967
Contig00085	96.728	1.002	0	6.049	5.766
Contig00086	2408.05	1.504	5.601	6.91	177.949
Contig00087	46.48	0	0	0.094	6.496
Contig00088	14.64	0.588	0.228	0.132	0.06
Contig00089	240.159	1.075	3.824	0.16	12.958
Contig00090	12.937	6.036	10.541	58.187	25.798
Contig00091	110.745	1.081	0.539	85.919	48.338
Contig00092	197.229	11.119	5.783	535.657	67.361
Contig00093	533.285	0	1.223	0	3.886
Contig00094	116.491	22.786	58.157	67.482	30.793
Contig00095	95.271	274.508	198.257	188.675	332.468
Contig00096	19.742	24.283	14.772	15.474	18.34
Contig00097	14.125	67.694	40.493	0.467	11.363
Contig00098	0.518	0.689	0.535	0.823	0
Contig00101	3.422	0	0	0	0
Contig00102	54.343	0.382	0	0	1.257
Contig00103	4.488	1.492	1.158	0.445	1.226
Contig00104	162.123	26.008	65.557	83.959	44.811
Contig00105	323.539	407.082	435.266	166.907	171.804
Contig00106	459.376	639.164	588.93	71.8	287.094
Contig00107	25.935	215.653	704.056	16.155	134.549
Contig00108	200.865	296.206	99.684	28.451	92.596
Contig00109	58.208	12.689	26.097	0.606	19.189
Contig00110	20.223	0	1.648	1.901	4.944
Contig00111	4.353	0	0	0	0
Contig00112	134.275	114.093	53.214	15.24	34.486
Contig00113	5.936	10.174	15.452	0.314	0.793
Contig00114	833.232	0.675	0.699	11.419	83.056
Contig00115	13.821	15.608	30.351	15.578	13.725
Contig00116	46.287	21.982	19.336	22.306	27.703
Contig00117	84.613	1.552	0.301	4.053	6.059
Contig00118	231.42	38.382	69.798	333.398	95.373
Contig00119	138.31	128.926	158.642	178.092	109.003
Contig00120	55.789	35.197	51.063	92.763	60.528
Contig00121	71.681	36.613	132.399	200.23	74.307
Contig00122	37.766	3.067	7.141	45.764	11.343
Contig00123	360.206	60.708	23.198	105.717	190.886
Contig00124	6.273	2.502	4.532	2.489	2.742
Contig00126	5.309	6.177	2.739	1.053	1.451
Contig00128	18.109	4.631	5.631	8.108	3.552
Contig00129	58.324	2.623	5.961	14.872	11.702
Contig00130	10.293	3.111	5.118	3.491	3.17
Contig00131	17.857	10.375	17.184	21.515	13.89
Contig00132	20.202	2.275	0.168	0	10.772
Contig00133	11.089	1.522	4.688	12.407	5.356
Contig00134	29.59	26.809	58.902	35.268	31.681
Contig00135	26.035	72.088	56.392	30.789	16.698
Contig00136	41.564	4.005	1.865	25.5	27.76
Contig00137	2.941	0	0	2.335	1.072
Contig00138	6.046	0	0	3.199	3.304
Contig00139	6.659	0.59	0.611	5.637	0.809
Contig00140	421.037	1091.6	1259.7	347.138	698.275
Contig00141	2.21	0	0.57	1.754	0
Contig00142	2.492	0	5.144	1.978	0.908
Contig00143	46.641	22.089	17.804	41.584	10.242
Contig00144	15.301	23.785	2.669	4.276	0.236
Contig00145	34.346	30.483	43.658	51.271	82.308
Contig00146	13.801	4.015	4.154	12.21	5.028
Contig00147	244.989	16.21	38.352	116.812	67.583
Contig00148	1.558	3.626	2.547	2.783	1.419
Contig00149	0.488	3.894	1.511	1.937	1.067
Contig00150	155.395	107.469	367.673	127.249	192.517
Contig00151	12.522	2.693	3.801	6.431	36.427
Contig00152	59.397	134.349	48.267	40.41	17.685
Contig00153	9.811	14.012	6	2.019	1.589
Contig00154	733.675	1533.88	495.999	26.154	273.651
Contig00155	2.223	0.739	1.147	2.352	1.822
Contig00156	14.214	0.394	0.917	4.701	0.809
Contig00157	29.309	0.573	3.114	5.131	4.239
Contig00158	5.581	0.391	3.031	1.166	1.605
Contig00159	128.101	3.919	0	0.36	8.425
Contig00160	67.813	1.939	2.634	32.121	12.352
Contig00161	573.331	231.991	287.697	1209.65	369.375
Contig00162	836.498	10.158	26.084	50.226	52.874
Contig00163	1.083	0	1.118	0	0
Contig00164	18.96	6.621	3.162	0.152	2.093
Contig00165	14.435	0.75	5.238	2.596	14.544
Contig00166	435.493	11.958	19.012	48.439	52.577
Contig00167	209.548	221.116	92.086	115.888	267.434
Contig00168	76.506	0	0	9.063	0.422
Contig00169	110.988	26.511	77.767	16.074	35.258
Contig00170	881.367	0.578	1.347	1.036	7.132
Contig00171	50.618	16.741	34.693	5.254	39.789
Contig00172	326.351	228.689	262.972	648.885	251.416
Contig00173	127.014	3.161	8.096	13.71	13.249
Contig00174	7.795	12.757	27.538	2.142	8.519
Contig00175	56.937	21.632	40.606	96.839	36.454
Contig00176	15.371	4.597	8.473	26.458	5.532
Contig00177	19.933	1.443	4.833	5.485	3.308
Contig00178	16.619	5.368	6.874	22.536	9.78
Contig00179	56.247	10.543	34.892	157.918	34.824
Contig00180	262.001	403.315	339.702	102.102	307.367
Contig00181	226.913	147.574	140.833	11.793	75.353
Contig00182	1417.52	1.102	1.198	6.316	83.703
Contig00183	745.842	0	3.166	4.316	58.823
Contig00184	11.821	14.108	15.8	16.011	12.584
Contig00185	9.871	32.573	26.413	19.249	15.983
Contig00186	0	0	0	27.684	0
Contig00187	329.913	0	0	1.326	0.73
Contig00188	50.032	32.536	90.08	193.63	77.033
Contig00189	234.724	0.5	2.668	11.866	26.409
Contig00190	87.166	11.897	5.276	47.07	13.968
Contig00191	0.85	0	0	0.675	0.929
Contig00192	358.466	361.25	608.453	9.598	210.571
Contig00193	2.141	2.372	0.737	0.85	1.56
Contig00194	7.093	10.905	12.353	6.685	4.603
Contig00195	41.144	3.218	7.327	12.806	14.636
Contig00196	84.996	0	1.301	3.804	9.648
Contig00197	39.857	13.908	5.543	121.156	16.683
Contig00198	0	26.675	90.061	4.777	29.598
Contig00199	0.299	4.373	29.313	18.985	0.654
Contig00200	143.655	1.158	0	0	0.476
Contig00201	28.593	15.326	135.878	5.981	72.189
Contig00202	295.897	107.023	79.674	963.575	704.33
Contig00203	358.502	17.272	2.106	1.369	118.502
Contig00204	133.517	0.379	0.074	0.057	38.077
Contig00205	22.346	3.666	24.71	58.738	22.995
Contig00206	0.469	0.624	0	0.745	0.513
Contig00207	352.895	4.408	19.613	11.576	75.591
Contig00208	15.139	6.49	11.099	73.805	28.933
Contig00209	20.011	31.895	33.101	21.105	22.47
Contig00210	4.442	5.112	6.612	1.356	3.641
Contig00211	9.728	0.882	2.054	2.895	2.9
Contig00212	3.674	0.244	2.275	6.415	1.004
Contig00213	77.407	27.761	24.64	21.159	81.206
Contig00214	10.315	1.383	1.163	8.05	3.979
Contig00215	143.135	76.791	110.685	514.459	313.32
Contig00216	60.448	72.739	75.669	18.425	71.465
Contig00217	2.468	5.213	3.147	4.725	6.189
Contig00218	11.626	0.859	2	3.076	6
Contig00219	26.289	18.059	36.649	36.197	26.753
Contig00220	26.455	9.525	9.265	12.887	8.559
Contig00221	3.592	0	1.483	2.851	7.066
Contig00222	8.174	3.506	6.939	14.475	5.379
Contig00223	1.887	2.091	2.272	0.749	0.344
Contig00224	35.505	3.558	7.01	11.844	4.836
Contig00225	2.561	0.652	3.712	29.11	17.153
Contig00226	2525.72	0.172	0.799	1.946	230.974
Contig00227	53.138	1.91	2.47	0.253	38.368
Contig00228	8.465	0	0	0	1.262
Contig00229	3.073	0	1.586	2.032	1.119
Contig00230	7.007	1.165	4.068	2.086	0.957
Contig00231	85.44	20.734	7.275	3.391	65.599
Contig00232	2.455	23.938	79.382	11.041	18.78
Contig00233	0	0	0.504	0	0
Contig00234	3.225	14.65	54.633	6.825	10.279
Contig00235	1.072	5.703	5.533	0	0
Contig00236	7.46	2.888	13.546	18.288	17.441
Contig00237	899.94	5.18	3.496	7.663	99.226
Contig00238	58.042	60.723	127.586	351.729	171.493
Contig00239	100.622	242.486	211.058	12.136	74.83
Contig00240	13.691	5.996	15.06	15.454	10.259
Contig00241	32.976	19.53	21.124	21.661	21.541
Contig00242	251.032	1809.92	1739.34	0.069	270.914
Contig00243	20.901	5.351	22.129	1.955	29.735
Contig00244	5.629	6.238	29.047	2.234	7.178
Contig00245	20.892	6.556	30.846	25.297	31.833
Contig00246	446.01	6.093	4.729	30.309	45.907
Contig00247	69.185	81.788	313.136	109.378	127.112
Contig00248	410.534	181.39	336.078	779.534	368.2
Contig00249	139.899	162.486	135.783	32.513	60.704
Contig00250	41.599	9.639	28.037	33.795	19.128
Contig00251	29.097	48.238	17.94	1.5	23.128
Contig00252	25.231	2.783	0.12	12.182	4.448
Contig00253	15.271	0.257	0	3.529	0
Contig00254	155.945	60.298	59.811	34.763	75.185
Contig00255	75.204	19.872	22.389	89.919	34.247
Contig00256	5.152	2.814	3.513	16.356	4.424
Contig00257	126.759	1.109	0.861	5.295	14.583
Contig00258	0.604	624.073	788.356	0	210.215
Contig00259	99.237	12.023	0.683	14.878	44.829
Contig00260	0.058	1.186	0.95	1815.06	0.346
Contig00261	248.198	0	0	4.848	32.163
Contig00262	16.085	1.013	8.126	67.531	27.017
Contig00263	11.258	19.604	1.107	0.213	46.288
Contig00264	81.47	65.081	79.218	111.473	64.122
Contig00265	3.713	0	0	0	0
Contig00266	3.082	0	1.958	2.258	1.555
Contig00268	6.558	0	12.569	56.017	11.604
Contig00269	1229.86	260.183	165.41	84.273	611.147
Contig00270	14.006	12.767	13.872	9.682	8.148
Contig00271	57.928	72.015	364.367	64.207	35.214
Contig00272	329.292	16.664	53.351	231.72	87.224
Contig00273	804.36	260.973	425.795	2068.36	766.438
Contig00274	85.54	34.308	82.83	146.165	61.6
Contig00275	292.333	613.672	516.534	41.05	270.024
Contig00276	90.937	255.664	316.048	132.265	218.909
Contig00277	15.159	3.892	6.689	20.413	6.97
Contig00278	47.676	23.941	30.622	57.161	25.723
Contig00279	17.005	9.752	17.366	20.398	14.738
Contig00280	238.961	151.423	210.088	100.999	178.631
Contig00281	51.772	25.243	37.847	9.075	23.812
Contig00282	10.559	8.375	9.368	15.487	8.301
Contig00283	100.215	56.638	171.192	569.103	176.582
Contig00284	16.973	1.328	3.091	0.792	2.182
Contig00285	80.695	8.12	10.129	10.04	2.384
Contig00286	849.306	144.343	471.627	1462.56	576.705
Contig00287	45.406	66.447	57.46	63.164	53.3
Contig00289	16.972	4.575	13.966	58.982	15.291
Contig00290	1.553	0.688	1.87	0.205	1.98
Contig00291	6.723	2.933	5.963	0.25	2.526
Contig00292	42.392	81.002	34.559	60.508	31.536
Contig00293	35.922	28.249	50.627	70.821	47.07
Contig00294	29.037	37.654	49.286	75.237	53.504
Contig00295	73.778	44.371	72.666	109.827	54.87
Contig00296	7.508	3.536	6.134	7.76	2.906
Contig00297	153.06	413.95	982.618	99.389	243.942
Contig00298	110.257	65.051	111.356	267.467	92.548
Contig00299	39.13	52.642	79.347	28.389	53.123
Contig00300	23.587	15.431	13.34	25.236	22.066
Contig00301	86.79	3.644	28.521	42.057	46.928
Contig00302	22.574	68.149	48.642	22.155	24.672
Contig00303	1.787	4.751	27.657	0.591	12.041
Contig00304	4.181	6.672	30.329	5.405	5.484
Contig00305	56.349	19.994	73.07	53.183	52.491
Contig00306	27.28	43.859	43.681	12.335	16.804
Contig00307	12.364	9.938	10.996	20.289	12.079
Contig00308	24.225	17.949	19.03	27.358	14.489
Contig00309	391.132	6.256	14.567	9.742	133.25
Contig00310	12.703	40.325	1.063	12.171	13.132
Contig00311	133.178	68.433	110.033	439.805	115.111
Contig00312	76.498	2.485	3.6	5.34	8.442
Contig00314	209.51	147.363	74.566	111.676	206.416
Contig00315	27.348	11.209	9.279	63.038	17.196
Contig00316	34.469	10.3	31.577	119.886	37.249
Contig00317	89.545	12.264	58.149	20.896	30.423
Contig00318	21.346	17.682	33.948	18.748	27.919
Contig00319	1.563	0.756	2.493	13.645	9.782
Contig00320	3.674	1.832	2.085	31.126	4.115
Contig00321	19.585	11.276	14.17	33.654	30.011
Contig00322	247.948	1149	2374.62	573.332	988.648
Contig00323	10.907	5.207	2.959	6.493	4.126
Contig00324	34.313	16.274	27.445	51.111	21.563
Contig00325	21.11	1.063	0.66	26.276	3.496
Contig00326	2404.48	0.231	0.537	12.389	92.5
Contig00327	22.911	0	0.788	4.243	4.173
Contig00328	150.73	10.47	0.871	0.223	39.34
Contig00329	612.543	0	0	3.034	32.319
Contig00330	100.312	19.505	23.684	6.197	10.86
Contig00331	6.074	0	0	0	0
Contig00332	86.318	24.267	93.758	29.657	86.04
Contig00333	15.932	57.256	20.441	0.684	15.765
Contig00334	25.293	32.12	86.168	4.793	24.2
Contig00335	2.475	0.183	0	10.913	0.451
Contig00336	31.174	5.602	27.246	0.297	9.106
Contig00338	6.023	3.911	39.896	7.337	10.715
Contig00339	49.086	7.873	38.106	29.05	46.118
Contig00342	0.789	1.049	0	0	0
Contig00343	37.075	27.936	57.713	7.479	28.364
Contig00344	2.151	1.716	3.552	13.998	3.761
Contig00345	43.839	23.255	31.219	17.82	50.754
Contig00346	31.202	12.321	20.297	34.522	22.941
Contig00347	8.745	0	1.003	0	1.062
Contig00348	47.969	47.175	28.053	28.476	29.053
Contig00349	41.214	39.078	47.59	69.028	40.866
Contig00350	39.181	5.192	8.49	20.474	16.763
Contig00351	11.154	49.156	66.217	8.6	20.781
Contig00352	4.006	19.887	52.369	8.373	7.297
Contig00353	35.724	11.753	46.751	42.386	21.333
Contig00354	1.738	0.925	1.077	1.104	0.76
Contig00355	35.325	0.393	3.047	1.953	4.947
Contig00356	30.07	49.889	229.474	67.221	32.26
Contig00357	43.532	17.434	34.062	44.087	29.577
Contig00358	41.022	20.601	49.994	75.425	20.748
Contig00359	4983.02	0.39	0.151	1.046	5.123
Contig00360	74.612	73.779	79.946	162.764	88.297
Contig00361	167.894	26.663	65.407	243.348	131.489
Contig00362	258.007	0.182	0.142	0	16.199
Contig00363	3.691	1.487	2.54	6.569	2.078
Contig00364	7.82	0	3.363	0	3.561
Contig00365	39.542	2.709	4.081	11.222	9.167
Contig00366	12.991	0.606	2.117	3.799	1.495
Contig00367	0.587	0	0	0	0
Contig00368	37.967	22.438	19.592	95.03	51.375
Contig00369	252.574	3.754	8.74	3.302	31.826
Contig00370	35.447	0.561	1.655	4.421	3.228
Contig00371	32.413	26.733	38.533	92.486	43.944
Contig00372	121.056	2.007	7.477	9.824	17.157
Contig00373	113.677	2.901	5.253	6.926	11.391
Contig00374	36.756	32.75	34.127	50.359	47.481
Contig00375	64.207	22.78	54.855	134.93	65.052
Contig00376	86.395	1204.68	991.148	107.217	340.653
Contig00377	16.386	20.511	30.407	14.87	14.058
Contig00378	54.154	24.304	43.852	20.293	24.528
Contig00379	18.243	8.918	5.168	4.755	6.255
Contig00380	16.752	6.129	4.177	0.535	6.881
Contig00381	705.399	0	0.338	0.173	35.688
Contig00383	25.563	19.936	22.263	37.411	21.219
Contig00384	51.794	25.806	18.097	26.696	21.074
Contig00385	192.937	35.564	82.717	31.982	35.192
Contig00386	1194.31	0	0	0.336	29.427
Contig00387	12.242	7.019	12.356	20.683	8.132
Contig00388	35.786	31.8	44.623	42.777	22.633
Contig00389	129.619	5.995	4.911	16.6	18.341
Contig00390	8.372	27.83	25.433	23.63	21.778
Contig00391	35.723	0	0	0	63.557
Contig00392	1526.71	1.145	2.31	15.034	131.739
Contig00393	17.807	6.466	10.673	27.507	6.587
Contig00394	12.612	2.795	2.071	1.744	1.88
Contig00395	28.082	14.549	14.346	29.073	10.727
Contig00396	34.262	18.224	31.466	34.986	45.565
Contig00397	866.41	0.468	0.182	13.418	135.108
Contig00398	27.714	61.656	87.235	8.291	13.397
Contig00399	4.385	1.228	0.238	0.55	0.252
Contig00400	579.545	0.619	6.089	6.901	74.317
Contig00401	7.545	7.014	9.44	15.686	11.383
Contig00402	21.339	41.144	45.619	45.851	22.489
Contig00403	4.201	1.33	9.91	16.831	11.588
Contig00404	13.706	8.019	13.58	12.62	9.587
Contig00405	43.24	9.324	11.759	20.716	16.71
Contig00406	4.732	7.97	9.116	16.525	3.448
Contig00407	321.472	0.556	1.438	2.986	9.442
Contig00408	285.899	328.552	406.98	549.823	423.577
Contig00409	35.33	0	0.199	8.711	8.943
Contig00410	1.112	1.344	3.026	12.518	4.641
Contig00411	60.715	45.395	48.237	52.555	34.806
Contig00412	44.439	39.796	20.591	7.198	12.885
Contig00413	113.805	206.321	58.726	25.544	42.479
Contig00414	3.298	0	0	0	3.004
Contig00415	468.257	1.051	0.816	0.314	14.4
Contig00416	60.136	0	0	0.626	17.768
Contig00417	6.65	0	0	0.143	0
Contig00418	7.282	0	0	0	0
Contig00419	10.706	0	0	0	0
Contig00420	426.373	526.918	424.65	11.596	98.412
Contig00421	475.59	613.282	428.487	20.168	120.513
Contig00422	26.838	17.984	32.423	23.761	20.94
Contig00423	67.243	90.827	108.857	23.972	49.042
Contig00424	57.913	107.909	82.998	65.28	64.889
Contig00425	30.838	22.41	15.913	62.045	23.122
Contig00426	9.603	4.256	5.506	8.469	6.997
Contig00428	154.446	40.882	39.383	59.814	36.668
Contig00429	177.725	321.72	276.43	380.642	399.486
Contig00430	7.05	11.718	16.37	20.283	10.594
Contig00431	0	2.184	0.848	0.652	0.898
Contig00433	1.077	2.625	2.593	1.282	0.981
Contig00434	15.307	23.61	193.672	17.009	63.235
Contig00435	33.822	47.422	29.682	49.399	34.576
Contig00436	29.953	80.102	48.774	10.566	39.011
Contig00437	2071.99	1.973	6.431	15.78	184.858
Contig00438	155.402	0.321	0.249	0	0
Contig00439	268.55	82.285	84.823	537.621	135.262
Contig00440	328.007	148.528	191.2	1018.34	281.772
Contig00441	187.018	15.221	38.893	20.966	46.383
Contig00442	132.799	41.969	102.022	206.791	85.586
Contig00443	15.808	14.275	16.193	30.057	19.34
Contig00444	29.198	26.966	59.227	91.436	63.068
Contig00445	24.471	52.922	84.425	56.946	44.261
Contig00446	592.758	4.184	6.943	2.325	5.455
Contig00447	59.041	200.374	107.77	0	9.631
Contig00448	45.38	131.062	83.496	0.489	5.835
Contig00449	26.231	1.855	1.44	18.162	3.355
Contig00450	104.019	39.83	72.13	248.261	78.368
Contig00451	56.654	22.711	35.683	202.186	53.723
Contig00452	15.72	1.608	3.276	86.98	58.975
Contig00453	113.07	0	0	0	0
Contig00454	644.008	0.103	1.117	5.708	68.618
Contig00455	284.228	3.169	0.984	2.9	11.286
Contig00456	30.04	16.724	15.34	53.049	39.42
Contig00457	63.092	4.111	9.136	9.815	12.9
Contig00458	741.503	4.011	12.693	26.89	101.189
Contig00459	23.556	122.788	162.236	28.669	32.61
Contig00460	0	1.064	0	0.635	0
Contig00461	182.166	158.22	175.768	305.528	352.519
Contig00462	0	3.277	0.848	0	0
Contig00463	1357.65	0.642	1.745	8.437	108.249
Contig00464	60.377	52.785	51.898	87.439	47.485
Contig00465	13.346	12.744	15.253	32.49	9.692
Contig00466	0	1.1	0	2.628	0
Contig00467	30.202	0	0	0	0
Contig00468	172.666	0.388	4.221	3.71	46.299
Contig00469	2.809	1.245	2.899	101.798	2.728
Contig00471	16.148	11.631	8.68	1.335	20.59
Contig00472	7.935	5.844	4.913	11.627	1.468
Contig00473	239.313	64.07	176.557	75.471	75.627
Contig00474	41.683	0	0	0.901	1.773
Contig00475	52.689	0.483	0.375	1.73	10.325
Contig00476	0	9.773	0	0	0
Contig00477	85.621	56.8	39.48	112.034	62.557
Contig00478	109.363	138.336	134.318	115.737	119.99
Contig00479	2.028	4.494	0	2.683	3.694
Contig00480	43.019	79.287	142.493	23.979	61.015
Contig00481	64.044	3.838	8.378	13.532	9.267
Contig00482	27.818	56.493	39.401	21.433	22.771
Contig00483	140.263	183	125.675	13.278	50.04
Contig00484	5.919	7.871	7.219	7.474	4.999
Contig00485	87.923	1.559	3.025	4.187	14.734
Contig00486	13.749	104.965	748.526	28.745	14.49
Contig00487	20.213	18.431	10.53	39.217	21.881
Contig00488	25.567	16.275	37.787	60.879	40.582
Contig00489	8.552	0.569	2.207	1.358	1.869
Contig00490	1.997	0.531	4.122	1.902	2.619
Contig00491	1456.94	0.546	1.905	13.677	207.615
Contig00492	26.063	26.414	26.244	14.341	28.561
Contig00493	52.586	234.401	95.092	73.495	97.452
Contig00494	0	0	0	0.756	0.521
Contig00495	54.459	17.573	34.601	151.992	46.82
Contig00496	11.611	14.459	19.781	15.798	9.467
Contig00497	3.052	0.312	0	0.186	0.257
Contig00498	99.65	97.333	104.463	40.362	101.912
Contig00499	6.011	0.372	0	0	0
Contig00500	679.41	1258.58	1340.98	69.06	457.409
Contig00501	227.584	8.104	23.901	15.756	51.192
Contig00502	6.672	0	0	0	0
Contig00503	9.069	0	0	0	0.901
Contig00504	230.774	165.95	334.877	666.694	169.916
Contig00505	26.871	7.444	12.249	8.176	10.279
Contig00506	2.585	1.064	3.239	16.07	7.331
Contig00507	428.239	134.931	211.597	680.791	623.078
Contig00508	143.974	183.919	111.197	2.396	36.399
Contig00509	61.674	11.276	110.593	9.178	169.355
Contig00511	241.719	80.327	252.658	55.108	65.927
Contig00512	17.242	3.821	17.412	31.638	18.844
Contig00513	7.951	3.524	8.035	6.442	3.621
Contig00514	27.169	48.123	8.883	44.198	28.786
Contig00515	21.826	14.211	28.273	27.957	13.325
Contig00516	3.774	0	0	0	0.344
Contig00517	9.22	0	0	0	4.275
Contig00518	236.3	214.783	315.362	292.136	238.925
Contig00519	14.596	0.213	2.814	14.768	9.817
Contig00520	28.025	0.621	2.169	6.488	2.042
Contig00522	30.639	1.323	14.168	14.844	4.784
Contig00523	43.288	20.673	49.709	133.078	49.309
Contig00524	36.124	43.874	92.465	74.217	47.035
Contig00525	434.344	233.719	420.51	900.143	219.781
Contig00526	9.117	6.528	18.25	9.344	10.676
Contig00527	88.709	32.81	76.242	21.1	115.41
Contig00528	152.361	12.404	29.869	414.433	165.211
Contig00529	25.963	124.694	132.015	4.234	62.58
Contig00530	8.574	9.648	3.404	3.141	0
Contig00531	4.02	8.4	2.964	5.014	1.255
Contig00532	4.689	6.755	4.436	3.102	4.698
Contig00533	8.706	6.616	3.209	1.481	5.437
Contig00534	104.648	8.269	8.41	5.957	2.109
Contig00535	24.613	33.379	138.055	24.193	37.886
Contig00536	746.924	606.999	933.695	316.293	266.279
Contig00537	9.057	2.225	1.321	4.141	2.797
Contig00538	6.775	4.022	9.24	30.01	15.008
Contig00539	94.94	35.068	74.938	261.651	75.9
Contig00540	339.451	116.346	212.092	985.329	264.741
Contig00541	43.465	87.584	282.144	198.324	87.821
Contig00542	23.287	35.855	22.322	20.429	20.172
Contig00543	19.562	14.381	38.181	28.051	19.377
Contig00544	171.585	61.266	75.659	596.281	124.027
Contig00545	20.778	27.017	26.779	13.324	19.409
Contig00546	612.506	80.497	248.501	980.275	433.951
Contig00547	10.293	6.046	12.577	14.484	13.802
Contig00548	1.335	0	0	0	0.73
Contig00549	29.058	14.72	13.995	38.879	26.541
Contig00550	6.947	7.184	11.152	13.478	7.592
Contig00551	537.849	0	0.854	14.962	34.572
Contig00552	15.249	65.976	124.179	67.743	32.171
Contig00553	140.526	10.557	14.055	9.113	26.031
Contig00554	3.677	0	0	0	0
Contig00555	6.107	0.325	2.773	6.786	2.67
Contig00556	24.871	10.455	16.767	33.463	17.537
Contig00557	27.763	15.909	33.244	48.821	17.435
Contig00558	24.659	0	0.294	3.734	1.558
Contig00559	4.327	1.151	35.876	2.748	0.315
Contig00560	34.841	0	0.207	0.318	0
Contig00561	83.486	73.482	166.752	102.247	63.695
Contig00562	87.561	41.504	65.851	50.863	98.917
Contig00563	6.863	9.995	18.551	60.18	31.075
Contig00564	259.582	30.033	110.8	689.442	257.833
Contig00565	55.433	16.999	25.336	67.703	49.332
Contig00566	20.001	9.582	15.708	32.606	14.279
Contig00567	385.106	1332.7	1772.7	362.322	611.217
Contig00568	2.676	0	0	0	0.975
Contig00569	0.85	1.131	0.877	0	0
Contig00570	41.158	8.394	37.005	64.334	112.594
Contig00571	28.048	25.705	92.905	47.308	19.47
Contig00572	6.683	4.74	4.483	12.908	6.696
Contig00573	29.154	0	0.412	8.559	1.746
Contig00574	18.98	1.611	3.334	51.603	94.006
Contig00575	432.048	141.045	447.791	833.463	288.587
Contig00576	5.517	0	0	0	0
Contig00577	69.16	75.218	100.078	39.15	32.574
Contig00578	9.163	0.067	10.283	0.079	0.383
Contig00579	39.396	31.887	56.568	86.808	62.261
Contig00580	51.922	6.054	3.665	1.518	32.515
Contig00581	215.554	124.591	218.386	646.751	177.19
Contig00582	65.976	37.443	57.484	302.941	68.737
Contig00583	14.034	4.816	4.205	7.546	6.828
Contig00584	62.971	21.399	40.678	125.647	69.141
Contig00585	11.435	0	0	0.313	0.862
Contig00586	358.962	1.751	0	0	33.572
Contig00587	25.462	6.903	13.904	91.563	25.081
Contig00588	138.542	63.858	88.071	349.632	86.091
Contig00589	29.08	9.374	18.189	39.168	5.779
Contig00590	80.576	33.594	249.473	64.666	172.367
Contig00591	85.884	0	0.677	0	0
Contig00592	80.787	49.462	93.872	161.688	37.794
Contig00593	15.096	8.37	17.322	28.837	17.673
Contig00594	110.123	92.78	16.519	13.541	55.936
Contig00595	20.42	10.66	24.04	6.963	18.019
Contig00596	22.946	4.359	0.902	0	8.837
Contig00597	48.111	53.883	29.872	10.925	14.34
Contig00598	186.402	10.991	41.671	207.749	39.872
Contig00599	183.938	55.383	83.011	28.054	45.833
Contig00600	18.251	16.808	14.573	30.098	18.465
Contig00601	14.058	8.879	13.964	47.421	12.611
Contig00602	859.637	0.886	0	5.556	291.798
Contig00603	12.838	4.656	15.056	12.969	3.827
Contig00604	51.513	30.712	55.659	116.709	35.682
Contig00605	479.022	5.83	0.787	0.416	111.779
Contig00606	353.525	40.103	44.408	120.291	90.309
Contig00607	44.371	92.464	69.03	121.948	68.518
Contig00608	149.626	18.653	44.879	60.494	68.222
Contig00609	4.113	0.841	1.306	1.507	1.037
Contig00610	5.78	0.759	2.21	4.192	2.262
Contig00611	26	6.857	10.344	74.822	11.43
Contig00612	14.229	18.235	6.917	12.767	24.228
Contig00613	125.567	13.848	28.713	17.122	14.471
Contig00614	187.393	70.369	89.966	764.543	198.269
Contig00615	171.451	119.785	234.589	206.101	246.215
Contig00616	3.133	6.462	19.599	25.071	16.003
Contig00617	1.137	0	0	0	0
Contig00618	70.592	0	0	0	37.504
Contig00619	39.941	7.364	10.738	23.31	11.371
Contig00620	1121.47	0	3.424	0.47	42.345
Contig00621	5.728	3.264	43.913	5.845	1.789
Contig00622	11.473	2.119	147.673	18.971	9.404
Contig00623	62.746	69.934	80.61	90.099	93.332
Contig00624	45.859	33.2	22.437	79.336	14.386
Contig00625	2.681	0	1.66	0.851	1.758
Contig00626	266.12	82.746	90.649	84.577	224.492
Contig00627	3.764	3.54	1.326	3.716	5.618
Contig00629	5.374	0	1.849	7.109	11.747
Contig00630	35.755	0	0.269	1.45	4.849
Contig00631	56.382	26.734	46.46	31.222	16.719
Contig00632	15.747	0.338	0.262	1.411	0.555
Contig00633	52.098	13.251	28.869	120.723	36.495
Contig00634	12.923	3.158	8.146	33.432	12.291
Contig00635	60.749	10.148	0.315	5.088	15.014
Contig00636	5.86	31.726	1.296	5.316	1.83
Contig00637	22.531	15.387	47.517	37.322	26.03
Contig00638	17.726	4.159	12.913	78.828	16.809
Contig00639	4.206	0.699	0.543	8.763	0.575
Contig00640	378.083	95.749	69.232	34.194	64.571
Contig00641	61.771	18.4	29.766	16.544	9.635
Contig00642	50.042	36.657	61.814	128.735	71.994
Contig00643	324.418	64.596	240.568	778.763	440.577
Contig00644	1101.56	154.702	614.032	1391.84	1010.74
Contig00645	91.311	4.471	6.209	21.49	29.784
Contig00646	1.05	2.793	1.897	3.334	2.009
Contig00647	5.342	1.156	4.616	4.93	3.802
Contig00648	17.453	7.405	17.312	17.572	4.973
Contig00649	169.967	9.187	11.73	69.693	19.161
Contig00650	217.243	6.087	6.299	8.478	20.468
Contig00651	8.72	4.906	1.731	4.525	1.833
Contig00652	101.843	0	2.322	0.658	6.148
Contig00653	206.902	28.608	94.884	175.161	278.663
Contig00654	11.549	4.155	3.786	3.451	3.564
Contig00655	83.572	0.929	3.844	11.64	18.827
Contig00656	7.978	0	0	0	0
Contig00657	28.975	11.696	13.083	48.46	12.158
Contig00658	126.629	5.545	10.287	17.76	25.789
Contig00659	41.569	5.374	28.303	131.517	46.062
Contig00660	2.327	3.008	8.204	19.184	7.911
Contig00661	53.495	10.768	21.02	55.314	10.459
Contig00662	8.052	3.712	15.345	6.476	19.418
Contig00663	10.922	10.892	21.336	35.605	7.674
Contig00664	16.621	4.21	34.308	30.783	9.515
Contig00665	74.374	16.926	2.466	0.542	53.141
Contig00666	62.996	0.537	0.834	8.654	26.039
Contig00667	1.327	0.588	0.457	0.351	1.934
Contig00668	130.187	0.418	11.507	13.586	33.297
Contig00669	74.986	308.841	111.632	5.267	18.131
Contig00670	3.343	2.622	4.424	3.266	6.558
Contig00671	10.509	10.064	19.802	30.764	13.33
Contig00672	114.692	0.904	3.858	9.845	9.099
Contig00673	161.427	213.802	498.917	8.825	261.017
Contig00674	629.892	22.219	10.438	29.142	19.944
Contig00675	7.649	2.386	5.165	9.556	3.612
Contig00676	83.186	22.381	45.381	113.937	69.439
Contig00677	95.392	1.61	0.25	0.769	7.938
Contig00678	73.117	30.445	22.499	27.97	23.391
Contig00679	530.144	0	0.378	1.453	77.827
Contig00680	115.614	79.154	120.253	627.994	598.563
Contig00681	488.008	3.188	18.89	45.302	45.378
Contig00682	20.075	15.455	39.256	37.739	35.798
Contig00683	42.196	12.869	2.197	50.545	39.242
Contig00684	35.516	16.234	26.472	34.16	14.017
Contig00686	31.54	154.546	132.467	5.502	89.269
Contig00687	46.861	79.531	50.59	18.353	56.944
Contig00688	889.539	165.441	213.715	1945.14	1176.31
Contig00689	2275.16	0.709	1.1	12.476	125.784
Contig00690	32.513	0	0.311	1.274	2.632
Contig00691	29.235	37.76	55.917	36.508	23.115
Contig00692	2.662	9.736	6.87	0.528	0
Contig00693	6.692	2.002	9.928	11.685	5.485
Contig00694	5.672	5.657	1.829	3.376	3.487
Contig00695	1.979	4.385	3.404	3.141	5.767
Contig00696	371.634	0	0.292	7.863	103.629
Contig00697	1305.7	0.337	0	2.416	132.804
Contig00698	220.533	240.785	180.139	84.202	101.093
Contig00699	80.883	99.919	79.641	53.208	128.446
Contig00701	12.894	0.686	0	0.409	2.819
Contig00702	16.289	27.118	25.945	64.238	50.885
Contig00703	9.085	0.755	9.376	19.079	17.169
Contig00704	33.235	28.423	17.621	2.793	7.692
Contig00705	17.278	7.285	15.222	146.335	30.628
Contig00706	29.135	4.938	11.497	86.153	59.627
Contig00707	63.417	118.451	99.421	21.648	40.969
Contig00708	149.991	271.165	177.788	412.722	155.141
Contig00709	25.485	100.395	68.974	9.013	21.6
Contig00710	572.192	133.205	97.429	1383.91	827.671
Contig00711	15.328	0	2.373	1.217	10.889
Contig00712	69.888	0.857	8.65	4.401	49.183
Contig00713	38.861	6.793	9.98	27.224	10.768
Contig00714	1004.49	0	1.191	5.724	81.344
Contig00715	266.062	29.917	99.056	8.355	273.864
Contig00716	9.998	8.182	0.159	32.843	5.043
Contig00717	59.585	94.772	136.478	82.688	83.524
Contig00718	235.987	174.061	234.147	55.607	101.459
Contig00719	38.637	4.739	11.517	120.656	20.191
Contig00720	250.724	76.035	189.996	596.222	203.783
Contig00721	441.169	112.406	247.923	528.987	372.549
Contig00722	87.488	7.526	0.243	0	5.67
Contig00723	66.098	19.827	62.961	226.81	202.012
Contig00724	13.69	16.371	31.955	16.7	11.749
Contig00725	20.771	0	0	1.524	4.96
Contig00726	507.562	0	0.24	3.872	63.215
Contig00727	200.175	65.278	116.365	27.577	34.543
Contig00728	140.08	3.281	9.053	27.415	23.369
Contig00729	79.548	56.358	176.053	27.266	99.305
Contig00730	56.005	31.809	68.43	47.043	45.707
Contig00731	126.356	25.293	25.801	7.117	13.958
Contig00732	86.464	32.806	25.224	102.667	58.715
Contig00733	34.098	16.978	90.381	62.236	25.282
Contig00734	19.925	0	0.196	0	0.518
Contig00735	35.564	76.721	85.852	69.903	68.062
Contig00736	37.759	31.622	76.814	79.824	56.346
Contig00737	257.803	9.305	4.688	14.421	39.714
Contig00738	430.72	0	0	2.433	41.043
Contig00739	45.769	52.746	75.753	36.059	47.15
Contig00740	158.007	120.706	220.31	577.026	420.384
Contig00741	234.182	99.308	158.699	581.752	182.265
Contig00742	188.027	135.501	276.117	709.312	177.772
Contig00743	61.35	3.123	3.029	48.694	38.979
Contig00744	105.992	46.226	81.565	318.265	192.757
Contig00745	363.119	3.106	8.328	13.989	21.816
Contig00746	10.365	2.315	4.654	29.453	6.053
Contig00747	257.387	13.239	2.035	0.227	86.907
Contig00748	38.53	38.18	69.206	118.947	71.162
Contig00749	294.462	1.654	2.888	0.494	26.847
Contig00750	263.291	13.67	4.427	1.702	79.779
Contig00751	116.835	0.384	0.595	4.923	7.567
Contig00752	22.87	6.816	11.598	28.48	13.144
Contig00754	67.148	27.42	63.298	100.019	45.843
Contig00755	27.922	2.237	9.027	0.267	8.089
Contig00756	7.505	0.998	0.775	0.596	2.461
Contig00757	10.231	10.373	13	20.859	9.434
Contig00758	190.881	95.778	151.923	526.007	320.047
Contig00759	25.321	2.374	6.03	15.073	37.075
Contig00760	68.029	547.922	693	10.771	230.178
Contig00761	1.012	0	0	0	0
Contig00762	29.816	16.388	19.899	44.176	14.773
Contig00763	2.199	0.975	5.294	5.817	3.204
Contig00764	5.991	1.328	0	2.377	1.091
Contig00765	4.688	3.577	1.348	2.562	1.596
Contig00766	101.923	161.541	213.654	1.498	75.856
Contig00767	3.966	1.319	0.512	3.542	3.793
Contig00768	9.061	4.191	2.033	11.569	8.181
Contig00769	42.66	7.733	11.618	0.56	10.396
Contig00770	0.881	2.732	3.181	1.98	0.642
Contig00771	1150.77	0.276	0.107	0.578	42.942
Contig00772	5.02	3.815	2.591	5.692	4.311
Contig00773	5.426	1.203	0.622	0	8.566
Contig00774	146.616	0.147	0.798	3.157	11.472
Contig00775	20.993	49.218	72.977	8.331	30.943
Contig00776	16.686	16.07	23.932	23.956	15.823
Contig00777	643.122	1.456	8.664	9.946	87.494
Contig00778	538.291	0.502	0	2.399	26.225
Contig00779	454.887	269.113	181.867	1076.42	807.315
Contig00780	18.376	3.089	17.439	38.726	154.434
Contig00781	64.294	45.377	111.73	22.022	29.566
Contig00782	9.49	10.883	14.466	5.736	4.758
Contig00783	0	0	0	5.307	0
Contig00784	272.292	151.477	281.617	894.474	242.647
Contig00785	73.102	300.884	188.677	17.397	63.694
Contig00786	5.864	2.752	7.476	8.487	1.885
Contig00787	269.177	270.72	514.181	411.864	290.57
Contig00788	208.864	176.487	200.26	111.203	122
Contig00789	84.547	77.181	67.39	26.56	30.099
Contig00790	6.49	3.983	3.091	0.792	1.091
Contig00791	160.675	84.158	116.414	401.684	98.012
Contig00792	51.514	0.753	6.719	7.638	15.467
Contig00793	12.48	6.469	22.922	10.913	24.967
Contig00794	12.473	4.739	7.08	17.007	8.812
Contig00795	37.213	4.784	8.354	20.792	16.957
Contig00796	10.861	1.444	1.121	2.241	3.324
Contig00797	224.196	13.009	22.194	42.438	39.614
Contig00798	5.578	1.192	0.617	2.451	0.871
Contig00799	13.468	1.446	0.997	3.787	1.848
Contig00800	13.851	11.577	5.854	15.705	16.003
Contig00801	15.996	0	0	0	0
Contig00802	53.33	28.85	23.258	69.437	46.506
Contig00803	8.445	11.74	10.895	9.445	5.035
Contig00804	15.099	0	0.24	2.581	1.016
Contig00805	5.182	3.181	2.469	3.797	3.485
Contig00806	40.559	44.8	58.868	9.106	52.804
Contig00807	56.299	15.179	44.835	388.621	134.082
Contig00808	6.506	0.315	2.075	188.064	10.989
Contig00809	18.71	35.246	28.964	31.186	10.224
Contig00810	26.38	20.743	32.448	24.047	24.588
Contig00811	176.627	132.015	224.147	573.681	147.678
Contig00812	1.77	0	0	0	0.967
Contig00813	48.382	0.159	0	15.74	16.451
Contig00814	1870.6	0.24	1.678	10.896	161.484
Contig00815	402.371	0	0.15	0	60.865
Contig00816	4.963	1.109	5.423	3.873	6.655
Contig00817	13.391	12.212	17.703	13.455	13
Contig00818	17.103	0.816	1.187	2.618	4.107
Contig00819	7.996	3.544	2.751	2.821	0.971
Contig00820	7.955	2.082	2.069	1.889	1.027
Contig00821	134.657	15.704	4.215	1.665	4.825
Contig00822	29.331	7.135	17.535	16.609	7.232
Contig00823	0.756	0	0.78	0	0
Contig00824	48.592	18.708	58.324	74.227	34.759
Contig00825	12.465	2.573	14.745	24.441	14.432
Contig00826	31.064	24.212	30.798	64.132	35.01
Contig00827	45.19	0.356	0.103	0.982	2.265
Contig00828	92.316	80.277	84.098	241.519	135.51
Contig00829	1.573	0	1.624	2.081	1.72
Contig00830	13.913	3.7	5.663	7.038	6.309
Contig00831	62.265	41.995	37.223	21.506	25.691
Contig00832	28.773	0	0.202	2.796	1.07
Contig00833	102.343	9.823	193.765	41.617	371.988
Contig00834	614.374	1564.55	2392.14	1112.83	2241.49
Contig00835	53.46	22.85	47.291	96.988	23.649
Contig00836	24.652	20.788	20.478	46.292	26.285
Contig00837	55.858	49.334	425.23	33.047	130.881
Contig00838	20.069	1.873	5.814	20.736	12.929
Contig00839	18.752	6.234	11.059	28.705	9.515
Contig00841	0	0.369	0.287	1.983	1.214
Contig00842	9.794	15.016	7.735	1.586	0.983
Contig00843	0.824	1.369	0.213	10.46	0.563
Contig00844	236.671	1001.25	1233.79	69.822	481.943
Contig00846	27.082	10.769	9.294	36.305	18.304
Contig00847	23.424	8.306	22.687	29.556	20.743
Contig00848	18.564	3.788	8.92	33.211	11.916
Contig00849	123.323	2.237	2.805	4.108	16.406
Contig00850	173.42	97.442	100.492	20.525	94.896
Contig00851	46.931	0	0	11.175	2.357
Contig00852	535.255	100.605	134.605	952.978	243.437
Contig00854	229.784	280.777	449.268	707.469	191.341
Contig00855	4.107	3.347	4.649	5.678	3.33
Contig00857	693.346	410.408	736.084	1063.7	350.816
Contig00858	1.074	0.952	0.739	0.852	1.565
Contig00859	25.115	2.619	1.525	3.127	0
Contig00860	5.779	1.098	1.385	6.389	2.82
Contig00861	67.413	43.133	87.04	156.715	69.464
Contig00862	12.292	4.141	6.005	36.165	10.031
Contig00863	109.661	0	0.763	0	4.544
Contig00864	33.048	21.215	42.507	44.062	31.137
Contig00865	32.556	57.721	100.477	28.055	43.375
Contig00866	12.314	19.833	43.853	9.498	3.033
Contig00867	150.687	0	0	0	0
Contig00868	12.029	0	0	0	0
Contig00869	21.809	0	0	0	0
Contig00870	0.656	2.615	2.706	2.602	2.15
Contig00871	9.592	18.641	12.184	18.74	10.483
Contig00872	14.687	6.949	9.48	11.351	9.438
Contig00873	9.949	13.964	15.173	13.687	10.511
Contig00874	28.797	5.127	73.156	16.475	239.497
Contig00875	18.483	7.521	6.254	16.755	7.065
Contig00876	259.956	102.224	160.271	711.622	218.312
Contig00877	13.463	0.778	3.625	16.107	13.435
Contig00878	3.511	0	4.227	3.715	1.279
Contig00879	22.965	9.693	0.647	7.279	2.056
Contig00881	6.639	7.987	21.697	32.996	23.149
Contig00882	5.103	1.18	4.58	4.403	34.919
Contig00883	62.613	40.11	28.241	112.679	86.849
Contig00884	83.759	3.788	14.701	31.205	28.646
Contig00885	140.882	2.974	17.309	50.29	29.735
Contig00886	8.127	3.062	3.634	12.901	2.813
Contig00887	0.543	0	0	0	1.186
Contig00888	10.431	9.478	6.28	9.659	4.94
Contig00889	41.429	59.284	95.497	12.018	40.222
Contig00890	9.351	7.66	9.909	14.115	12.318
Contig00891	32.06	22.583	25.218	54.881	25.379
Contig00892	10.713	6.033	8.585	17.306	5.785
Contig00893	134.617	53.726	98.001	175.567	102.764
Contig00894	37.414	6.174	14.656	29.48	53.725
Contig00895	0	31.489	0	0	0
Contig00896	10.442	11.957	19.039	47.61	27.136
Contig00897	2.815	1.248	1.936	13.404	0
Contig00899	31.818	43.027	79.256	25.94	21.572
Contig00900	48.752	26.774	23.377	32.628	32.397
Contig00901	10.017	4.908	8.797	13.461	7.875
Contig00902	4.074	0	0	0	0
Contig00903	3.019	12.887	31.482	9.458	3.646
Contig00904	29.638	52.213	182.357	4.195	14.236
Contig00905	0	6.177	4.109	1.053	2.901
Contig00906	16.969	2.735	9.325	28.395	8.43
Contig00907	2.775	3.28	3.818	0.489	3.706
Contig00908	36.784	103.824	115.581	18.968	32.392
Contig00909	17.016	56.139	66.912	27.012	30.721
Contig00910	10.006	15.928	10.553	9.334	5.907
Contig00911	18.138	3.417	14.664	13.437	5.121
Contig00912	136.4	124.416	187.135	1062.08	617.354
Contig00913	122.173	19.697	164.748	815.895	1064.32
Contig00914	76.035	30.107	33.277	77.291	36.303
Contig00915	523.954	15.802	36.978	45.53	57.713
Contig00916	48.551	15.596	12.949	77.72	16.097
Contig00917	18.494	9.458	8.564	60.409	13.216
Contig00918	39.511	19.971	2.146	0.734	52.021
Contig00919	91.417	247.324	208.791	6.583	38.662
Contig00920	84.904	0.493	2.349	7.772	13.306
Contig00921	133.226	67.326	85.095	386.604	163.689
Contig00922	7.525	1.078	5.018	24.26	10.882
Contig00923	396.421	0	0.569	2.846	50.652
Contig00924	12.657	0	0	0.329	0.68
Contig00925	11.956	1.223	0.316	2.19	1.34
Contig00926	29.165	38.001	30.907	49.56	25.671
Contig00927	23.802	28.047	23.355	21.74	20.731
Contig00928	122.242	35.219	63.08	239.06	50.1
Contig00929	0.36	0.957	0.743	0.571	1.18
Contig00930	44.894	12.449	32.279	43.908	26.276
Contig00931	39.399	61.189	49.592	26.342	30.153
Contig00932	14.26	4.167	3.558	6.592	5.48
Contig00933	24.525	7.571	5.424	0	3.59
Contig00934	258.154	0	0.402	0.927	107.664
Contig00936	15.274	8.237	5.255	12.056	10.665
Contig00937	10.632	6.448	11.602	9.636	7.027
Contig00938	44.702	0	0.072	0.055	0.533
Contig00939	11.076	0	0	0.698	1.729
Contig00940	27.371	11.218	11.416	33.332	14.138
Contig00941	6.462	1.114	3.828	3.989	0.915
Contig00942	3.328	2.489	2.254	5.2	4.887
Contig00943	29.235	31.399	81.564	34.042	44.592
Contig00944	53.535	0.334	1.297	0.798	0.549
Contig00945	94.746	1.292	2.825	1.191	6.659
Contig00946	11.194	6.285	3.594	10.069	8.156
Contig00947	9.274	5.395	5.982	14.723	6.969
Contig00948	65.959	43.155	71.199	14.769	39.996
Contig00949	77.724	555.842	1931.38	17.885	366.372
Contig00950	120.027	149.775	39.963	156.473	440.56
Contig00951	491.861	5.929	25.517	63.86	178.744
Contig00952	31.667	0.433	0.112	7.403	2.963
Contig00953	57.846	3.65	3.845	5.759	3
Contig00954	267.265	183.529	247.271	777.284	175.554
Contig00955	48.857	3.573	95.299	5.914	54.198
Contig00956	193.14	0.381	5.919	59.18	107.659
Contig00957	0.704	0	0	0	0
Contig00958	7.065	0.895	5.902	5.607	4.78
Contig00960	92.645	56.401	2.304	0.886	45.95
Contig00961	4.139	2.293	2.848	4.654	2.639
Contig00962	2.321	0.726	1.691	12.406	11.488
Contig00963	15.093	8.545	16.734	16.784	14.781
Contig00964	474.013	1063.38	824.489	289.852	1703.95
Contig00965	123.554	278.362	217.366	75.709	470.169
Contig00966	197.516	14.318	52.302	16.243	26.405
Contig00967	1.84	0.734	0.19	1.606	0.804
Contig00968	12.696	13.488	7.227	25.659	10.299
Contig00969	40.339	77.567	167.128	199.249	167.787
Contig00970	13.242	15.407	13.666	3.941	13.567
Contig00972	95.386	123.433	125.531	54.114	82.909
Contig00973	27.427	0.739	0.287	2.206	2.43
Contig00974	2.891	0.641	0.166	24.735	0
Contig00975	47.275	1.796	2.788	4.901	7.592
Contig00976	156.516	25.049	176.308	8.629	121.294
Contig00977	30.923	24.672	34.179	29.611	20.06
Contig00978	361	24.391	131.541	78.5	49.809
Contig00979	19.176	1.342	0.694	8.812	1.838
Contig00980	60.439	328.299	766.718	31.667	71.379
Contig00981	19.9	0.827	1.284	9.872	2.039
Contig00982	31.244	11.221	37.859	44.947	28.049
Contig00983	284.408	19.617	35.442	125.347	48.37
Contig00984	7.48	2.984	0.772	0.594	6.54
Contig00985	25.98	18.958	1.962	7.041	37.05
Contig00986	121.101	45.795	56.221	69.615	40.981
Contig00987	24.799	5.996	7.331	33.931	30.822
Contig00988	17.276	12.763	21.902	28.694	28.322
Contig00989	0.978	0.65	0	3.106	5.88
Contig00990	81.879	2.734	54.02	20.328	40.181
Contig00991	77.819	2.853	22.678	31.941	56.842
Contig00992	458.105	0.153	1.369	4.67	101.193
Contig00993	1.814	0	0.749	1.728	4.361
Contig00994	6.577	1.676	23.363	25.581	4.852
Contig00995	22.408	7.487	20.221	53.088	19.69
Contig00996	245.071	1.207	1.686	28.529	34.125
Contig00997	269.997	293.405	185.194	113.151	180.864
Contig00998	1.434	0	1.11	0.569	0.392
Contig00999	4.258	2.664	7.496	1.988	2.737
Contig01000	5.547	1.405	1.636	2.306	4.042
Contig01002	81.955	4.246	8.238	3.802	14.347
Contig01003	51.119	0	0.555	5.552	6.469
Contig01004	63.007	73.151	62.562	107.312	74.078
Contig01005	124.568	91.727	333.61	135.55	93.201
Contig01006	32.486	20.772	17.406	33.411	15.713
Contig01007	20.244	18.758	13.49	23.406	10.278
Contig01008	87.838	12.349	37.139	295.457	57.938
Contig01009	70.751	44.961	72.8	30.497	60.064
Contig01010	6.34	2.734	6.225	10.31	6.667
Contig01011	41.732	1.632	1.267	76.638	8.049
Contig01013	0	0	0.981	0.754	0
Contig01014	157.407	620.919	409.626	11.358	170.387
Contig01015	333.905	176.593	312.209	939.91	306.119
Contig01016	229.195	91.814	116.256	617.383	133.496
Contig01017	164.663	119.852	159.16	36.537	57.921
Contig01018	96.175	0	0	0.603	0.83
Contig01021	141.32	3.161	13.085	16.982	46.768
Contig01022	4.095	6.981	38.793	0.5	0.803
Contig01023	42.598	2.981	8.291	4.597	1.634
Contig01024	2.537	1.875	2.619	2.909	0.924
Contig01025	15.014	2.182	6.604	9.377	4.573
Contig01026	6.324	0	9.246	33.046	6.336
Contig01027	56.069	17.845	47.052	174	58.265
Contig01028	31.094	36.622	33.007	11.282	28.158
Contig01029	100.427	48.536	115.786	29.771	86.396
Contig01030	314.75	32.786	212.337	730.272	409.365
Contig01031	5.793	2.476	2.776	3.941	6.558
Contig01032	0	2.094	6.093	5.311	0
Contig01033	8.353	6.751	9.465	0.39	20.047
Contig01034	1.263	4.758	11.297	2.339	5.752
Contig01035	81.979	25.448	10.613	5.895	38.711
Contig01036	38.932	39.761	142.693	34.89	126.343
Contig01037	19.733	77.128	151.196	11.391	33.983
Contig01038	3.969	6.158	21.166	2.888	10.484
Contig01039	12.337	30.466	41.835	2.098	26.966
Contig01040	33.655	99.301	205.109	16.754	47.011
Contig01041	4.173	0.45	0.349	7.072	3.944
Contig01042	10.198	26.193	36.91	0.776	18.933
Contig01043	18.249	11.41	23.573	25.42	28.662
Contig01044	14.844	3.368	7.188	11.893	6.535
Contig01045	7.851	20.879	65.379	6.016	3.846
Contig01046	6.601	6.93	41.592	1.93	1.519
Contig01047	108.745	228.484	40.668	22.551	44.36
Contig01048	22.774	18.494	6.28	9.935	31.35
Contig01049	13.874	5.746	12.91	41.791	8.824
Contig01050	9.842	4.53	5.079	4.807	0.414
Contig01051	4.206	1.678	1.736	3.505	2.988
Contig01053	107.659	70.749	92.43	86.318	84.751
Contig01054	120.113	578.857	734.568	154.992	197.507
Contig01055	5.874	7.672	5.954	7.243	7.337
Contig01056	132.916	159.75	166.241	149.538	161.069
Contig01057	27.475	7.662	19.608	42.028	21.493
Contig01058	1032.97	2.299	6.602	3.019	94.095
Contig01059	11.863	4.82	5.952	21.317	13.146
Contig01060	215.333	63.818	63.714	41.868	106.984
Contig01062	126.174	82.021	52.818	377.221	319.981
Contig01063	184.933	0.188	0.873	3.135	8.633
Contig01064	4.328	6.181	8.105	4.198	5.08
Contig01065	15.024	12.181	19.06	28.851	10.092
Contig01066	182.785	138.384	71.412	125.132	71.994
Contig01067	69.705	51.989	66.581	22.105	61.938
Contig01068	52.475	0.303	3.061	9.054	12.218
Contig01069	25.42	36.337	89.526	14.25	30.039
Contig01070	13.017	2.824	12.656	25.938	13.628
Contig01071	11.999	9.543	9.721	13.44	6.25
Contig01072	20.89	45.475	79.63	64.317	45.109
Contig01073	7.586	1.245	4.06	14.793	5.118
Contig01074	104.707	21.129	37.516	9.578	32.93
Contig01075	0.97	0	0	0	0
Contig01076	3.501	0	0	0	0
Contig01077	103.257	5.879	9.316	43.208	116.173
Contig01078	27.391	103.089	102.978	30.864	43.835
Contig01079	29.269	14.311	34.775	54.925	22.865
Contig01080	133.746	10.894	15.952	35.866	35.355
Contig01081	2.141	5.694	0.982	3.399	1.3
Contig01082	32.768	33.899	34.815	51.966	47.422
Contig01083	2199.57	0.522	1.216	8.576	163.384
Contig01084	551.756	64.597	282.182	26.18	166.404
Contig01085	884.143	2.061	3.085	14.587	72.236
Contig01086	237.046	1.37	5.026	9.961	23.133
Contig01087	0	1.281	0	0	0
Contig01088	53.081	36.643	70.247	44.45	30.811
Contig01089	37.729	4.09	101.048	109.205	58.434
Contig01090	27.605	1.369	4.732	9.878	11.659
Contig01091	192.841	75.07	159.447	165.661	126.333
Contig01092	10.441	0.356	6.631	17.637	0.293
Contig01093	1.142	0.854	18.861	2.04	2.029
Contig01094	75.198	37.184	106.662	102.576	152.6
Contig01095	156.984	3.629	9.774	28.284	32.981
Contig01096	158.664	0.975	4.916	4.944	4.005
Contig01097	2.944	1.119	0.434	1.669	0.919
Contig01098	128.805	0	0	0	0
Contig01099	30.234	219.12	30.464	6.938	4.072
Contig01100	101.79	7.101	1.921	0.514	6.986
Contig01101	22.435	3.128	18.019	107.921	50.424
Contig01102	16.581	5.586	2.168	2.808	1.691
Contig01103	12.552	8.701	5.65	11.5	8.1
Contig01104	397.7	0	1.352	0	32.727
Contig01105	4.315	0	0	0	0
Contig01106	117.173	39.728	82.039	153.319	62.167
Contig01107	27.727	14.011	37.201	62.502	40.91
Contig01108	3.166	1.052	4.288	0.628	0.433
Contig01109	5.045	1.677	5.207	7.008	3.545
Contig01110	0	0	3.056	0.588	1.618
Contig01111	0	0	0	0	0.753
Contig01112	31.853	0	0.228	1.053	9.67
Contig01113	100.916	25.605	30.589	80.978	31.953
Contig01114	5.147	5.418	9.461	5.702	5.273
Contig01115	6.811	4.838	5.777	11.922	9.789
Contig01116	16.735	7.698	8.364	13.784	9.432
Contig01117	1800.88	0.425	2.309	34.628	203.825
Contig01118	28.448	3.546	2.6	13.877	4.696
Contig01119	172.4	2.523	3.917	27.563	14.31
Contig01120	6.755	0	4.454	0.894	1.436
Contig01121	20.583	11.116	8.953	18.966	14.394
Contig01122	24.227	35.267	39.742	33.297	26.199
Contig01123	37.832	52.267	61.356	27.298	43.496
Contig01124	95.674	12.722	0.494	3.797	9.934
Contig01125	109.201	8.89	22.233	28.892	13.802
Contig01126	145.106	149.636	164.273	126.632	82.126
Contig01127	66.105	6.077	13.601	12.316	9.641
Contig01128	4.216	6.183	0.791	0.162	8.964
Contig01129	96.22	6.926	0	0.653	22.47
Contig01130	13.006	13.166	23.295	18.049	15.131
Contig01131	406.08	11.232	6.705	18.565	6.036
Contig01132	101.695	125.891	59.957	23.011	84.286
Contig01133	20.499	42.78	77.571	32.541	36.873
Contig01134	2.728	19.13	38.911	16.439	13.148
Contig01135	26.322	0	1.045	0.804	3.319
Contig01136	6.548	1.175	1.019	1.568	2.272
Contig01137	218.216	0	0	0.147	3.248
Contig01138	23.121	36.269	22.37	22.222	37.903
Contig01139	175.473	126.9	316.182	208.687	245.484
Contig01140	11.196	10.819	15.143	27.321	16.416
Contig01141	138.132	23.629	29.204	37.575	11.286
Contig01142	10.518	7.219	9.98	12.927	9.271
Contig01143	238.508	192.398	644.209	91.841	97.979
Contig01144	0.934	0	0	0	0
Contig01145	77.824	27.437	15.161	5.429	12.746
Contig01146	11.855	1.809	6.017	8.329	2.549
Contig01147	25.818	13.634	22.565	71.771	26.731
Contig01148	55.605	30.975	57.903	115.703	54.749
Contig01149	1178.31	0.251	1.171	14.559	231.269
Contig01150	25.556	0	0	0	7.218
Contig01151	67.15	41.716	62.804	101.682	50.914
Contig01152	18.288	7.668	9.956	14.054	8.731
Contig01153	52.052	50.061	55.987	70.385	42.373
Contig01154	35.351	32.099	55.038	38.079	27.817
Contig01155	27.846	38.669	5.639	27.068	9.824
Contig01156	29.886	22.415	52	62.34	36.442
Contig01157	1459.27	5.083	574.405	0.674	283.835
Contig01158	13.037	0.251	0.975	13.947	1.858
Contig01159	53.401	25.707	41.718	126.511	40.632
Contig01160	91.56	0.65	1.85	4.526	10.861
Contig01161	69.643	162.909	89.793	22.5	23.37
Contig01162	62.697	150.951	316.424	106.691	204.79
Contig01163	17.299	13.875	27.489	66.401	43.915
Contig01164	82.726	40.001	95.838	137.377	60.99
Contig01165	105.888	9.171	95.673	158.913	92.227
Contig01166	39.107	21.31	28.225	167.505	115.086
Contig01167	21.919	13.248	31.639	21.047	22.783
Contig01168	14.861	11.447	4.489	0	32.88
Contig01169	3.7	5.739	8.273	0.489	3.369
Contig01170	1.967	2.615	2.03	0.52	1.433
Contig01171	47.971	3.174	3.202	3.978	5.217
Contig01172	107.957	66.455	742.213	108.657	173.057
Contig01173	52.322	5.102	5.04	1.661	13.343
Contig01174	83.065	6.245	59.69	3.089	7.92
Contig01175	0.828	0	0	0.657	0
Contig01176	6.823	1.815	0	0	2.237
Contig01178	112.113	137.438	428.185	526.193	161.069
Contig01179	38.894	9.955	36.842	118.192	269.215
Contig01180	13.054	9.329	11.64	5.568	7.57
Contig01181	149.393	78.829	134.362	6.572	67.581
Contig01182	18.346	2.652	3.293	6.964	6.429
Contig01183	265.395	172.425	332.171	659.229	306.016
Contig01184	104.364	58.062	52.574	321.233	80.439
Contig01185	78.683	43.951	51.839	77.601	93.864
Contig01186	61.851	0.524	0	0.938	10.979
Contig01187	13.417	9.432	16.934	70.474	22.976
Contig01188	36.117	51.426	110.008	12.177	32.05
Contig01189	512.775	0.167	1.038	0.699	53.733
Contig01190	52.565	3.028	11.359	4.97	6.222
Contig01191	115.552	21.26	63.377	108.828	63.409
Contig01192	42.342	22.521	52.674	20.164	70.289
Contig01193	1763.29	0	0.124	0	96.521
Contig01194	11.788	17.891	117.355	19.28	36.307
Contig01195	75.407	84.508	112.317	25.091	34.369
Contig01196	11.942	12.792	11.697	13.559	7.19
Contig01197	7.414	4.297	4.643	13.982	4.155
Contig01198	40.63	4.08	14.548	86.018	8.156
Contig01199	117.355	1.095	2.791	7.187	15.55
Contig01200	2.392	3.488	3.265	21.924	14.335
Contig01201	114.041	210.009	241.181	409.628	199.331
Contig01202	69.419	79.437	115.029	233.126	155.365
Contig01203	49.162	61.182	60.278	201.442	100.113
Contig01204	279.526	231.12	262.916	956.013	504.434
Contig01205	5.479	0.662	5.654	2.57	4.355
Contig01207	11.502	5.883	24.655	1.405	7.736
Contig01208	13.326	15.357	15.587	3.526	13.593
Contig01209	142.355	21.947	30.874	75.326	30.44
Contig01211	22.441	0.264	0.41	44.293	4.558
Contig01212	52.092	33.2	20.631	47.733	53.759
Contig01213	3.09	0.324	0.252	4.13	1.422
Contig01214	161.932	4.32	31.206	6.744	123.994
Contig01215	64.098	119.165	159.736	25.679	46.813
Contig01216	3.997	1.933	3	6.634	2.383
Contig01217	1274.41	0	2.91	7.134	189.729
Contig01218	320.072	202.433	363.569	831.243	211.207
Contig01219	44.876	23.314	31.314	65.614	61.159
Contig01220	145.699	27.388	27.292	97.682	40.574
Contig01221	66.857	0	0.237	1.547	6.893
Contig01222	166.569	421.579	222.467	121.098	104.026
Contig01223	27.6	71.623	214.799	11.622	39.499
Contig01224	16.08	19.092	11.854	0.456	1.255
Contig01225	107.829	8.779	176.94	21.119	64.718
Contig01226	5.726	10.115	31.994	272.091	55.068
Contig01227	42.781	23.31	75.488	106.587	91.572
Contig01229	126.423	33.474	29.425	133.35	101.841
Contig01230	118.458	93.502	327.315	90.548	91.518
Contig01231	241.534	231.754	549.881	240.663	175.259
Contig01232	3.495	6.638	17.002	4.755	9.821
Contig01233	10.618	7.059	14.444	18.77	5.275
Contig01234	4.96	4.656	5.119	9.379	2.551
Contig01235	26.49	20.841	41.008	74.991	24.126
Contig01236	372.895	135.704	223.574	1060.35	339.769
Contig01237	20.073	13.8	91.883	37.175	23.43
Contig01238	10.354	24.314	8.185	2.973	4.093
Contig01239	19.851	14.587	20.217	17.414	23.693
Contig01240	69.337	1.96	4.207	5.52	8.582
Contig01241	67.592	59.738	79.059	25.144	49.099
Contig01242	35.473	26.332	20.793	27.472	30.112
Contig01243	21.222	3.135	9.547	5.471	3.667
Contig01244	32.836	4.836	4.857	0.17	10.638
Contig01245	27.165	11.851	23.702	44.006	23.882
Contig01246	39.148	2.305	7.155	16.345	12.813
Contig01247	503.285	0	1.82	10.453	104.355
Contig01248	55.478	7.071	13.719	23.916	22.471
Contig01249	43.857	13.941	36.118	58.133	23.401
Contig01250	98.909	15.62	54.197	29.616	25.353
Contig01251	354.487	4.532	33.042	40.098	116.148
Contig01252	2.41	1.602	2.072	1.912	1.317
Contig01253	133.782	1502.6	1996.56	29.94	314.19
Contig01254	27.485	14.859	24.426	27.379	21.922
Contig01255	40.364	22.624	190.727	65.379	84.509
Contig01256	16.373	4.768	27.337	34.128	24.476
Contig01257	70.957	4.081	5.955	52.52	33.274
Contig01258	84.408	112.854	854.919	40.417	528.769
Contig01259	92.239	26.92	29.671	292.179	34.432
Contig01260	31.632	16.718	30.579	18.306	45.511
Contig01261	36.187	115.628	198.436	61.302	43.681
Contig01262	5.232	2.783	16.2	3.322	4.575
Contig01263	20.297	8.469	12.27	15.705	18.934
Contig01264	34.318	52.212	42.119	19.877	14.868
Contig01265	20.03	38.62	24.289	19.078	13.682
Contig01266	18.295	26.198	12.103	14.614	3.717
Contig01267	1.729	5.749	3.187	3.334	0.27
Contig01268	10.768	9.677	17.091	13.616	10.957
Contig01269	26.296	0.825	2.402	3.879	7.376
Contig01270	76.381	20.128	21.727	12.981	9.508
Contig01271	296.43	0.892	6.648	13.207	42.531
Contig01272	31.239	34.003	63.644	60.996	49.184
Contig01273	512.916	389.187	413.213	14.695	330.96
Contig01274	137.062	110.318	87.737	3.63	24.305
Contig01275	177.653	32.998	46.435	21.721	40.302
Contig01276	29.902	10.7	12.611	10.093	47.663
Contig01277	1.437	0	0	0	0
Contig01278	12.006	11.403	12.31	39.415	24.879
Contig01279	5.075	0	0	0	0
Contig01280	2.671	14.028	10.749	1.06	2.189
Contig01281	15.183	6.11	9.587	17.839	7.424
Contig01282	6.69	6.292	6.904	13.08	7.133
Contig01283	44.257	29.63	23.872	34.944	42.891
Contig01284	0.818	0	0	1.299	0.447
Contig01285	8.848	1.177	0.913	3.16	5.319
Contig01286	34.145	21.387	39.117	42.274	19.523
Contig01287	75.654	33.808	37.759	13.289	27.109
Contig01288	17.121	21.273	17.669	20.384	11.656
Contig01289	75.441	40.183	58.667	283.627	57.277
Contig01290	86.833	36.019	50.359	295.201	64.457
Contig01291	18.061	14.36	53.612	13.153	24.012
Contig01292	1593.42	3.545	21.263	5.964	159.207
Contig01293	45.688	1.593	1.943	6.927	4.114
Contig01294	0.177	2.123	0.915	11.616	1.939
Contig01295	8.061	0	0	0	0.629
Contig01296	66.165	0	0.157	0	10.307
Contig01297	20.814	0	0	0.157	0
Contig01298	18.927	2.318	20.304	98.141	33.206
Contig01299	48.597	0.91	1.648	4.829	3.408
Contig01300	7.867	5.231	14.209	18.213	19.346
Contig01301	4.23	3.58	12.303	7.325	6.725
Contig01302	239.764	254.21	461.393	469.122	312.317
Contig01303	698.258	0	0.967	0.248	2.73
Contig01304	24.673	23.51	37.216	20.217	18.341
Contig01305	12.816	10.408	28.21	48.11	39.669
Contig01306	38.986	5.294	16.094	22.122	13.598
Contig01307	96.51	3.995	7.318	27.474	14.974
Contig01308	76.475	33.525	55.074	12.006	33.065
Contig01309	5.793	4.402	2.562	0	1.809
Contig01310	224.104	4.674	5.442	1.628	18.249
Contig01311	51.62	23.283	39.655	68.36	29.247
Contig01312	6.865	0.537	2.084	1.923	2.648
Contig01313	139.171	146.816	42.839	329.464	246.634
Contig01314	8.179	0	0	0	0
Contig01315	2.87	0	0	0	0
Contig01316	50.143	20.984	59.941	158.9	86.948
Contig01317	23.977	4.47	11.062	26.353	13.102
Contig01318	7.337	6.504	4.417	0.485	2.005
Contig01319	10.97	8.879	5.087	0.252	3.475
Contig01320	26.871	1.531	8.954	21.938	11.328
Contig01321	16.508	19.512	15.775	0.485	18.71
Contig01322	0	0	1.565	0	0
Contig01323	12.294	7.829	15.726	36.009	17.6
Contig01324	92.521	231.876	179.642	9.211	83.979
Contig01325	34.072	21.602	25.817	73.828	27.968
Contig01326	35.882	30.411	19.94	0	49.559
Contig01327	4.124	10.968	2.837	0	2.003
Contig01328	85.818	10.26	19.558	12.033	108.142
Contig01329	10.583	6.098	4.369	0.28	11.181
Contig01330	35.016	13.768	12.006	14.589	16.656
Contig01331	76.053	2.264	6.736	4.28	4.652
Contig01332	63.007	0.672	0.348	4.814	9.758
Contig01333	18.753	0	2.221	0.976	1.008
Contig01334	20.679	184.563	473.504	24.667	75.081
Contig01335	15.343	9.001	22.199	22.326	14.303
Contig01336	12.693	15.315	22.56	34.701	18.753
Contig01337	9.278	10.922	6.828	18.35	8.062
Contig01338	24.995	77.21	4.337	5.443	53.91
Contig01339	22.465	2.845	14.608	15.61	10.253
Contig01340	79.95	57.86	79.212	207.373	86.002
Contig01341	38.125	21.859	42.821	383.639	84.201
Contig01342	115.201	65.03	15.817	6.15	17.502
Contig01343	79.873	25.187	11.158	4.191	7.878
Contig01344	112.712	61.328	76.983	480.738	100.811
Contig01345	2.068	1.375	0.534	0.41	2.26
Contig01346	22.901	9.602	9.369	13.755	8.568
Contig01347	41.741	16.022	29.919	43.265	38.032
Contig01348	18.421	14.369	16.25	24.26	15.184
Contig01349	218.359	0	0	0	0
Contig01350	25.978	3.087	12.321	104.849	13.169
Contig01351	40.705	17.04	26.256	81.967	30.688
Contig01352	9.737	3.341	9.4	47.366	18.536
Contig01353	81.705	183.704	182.926	64.502	82.815
Contig01354	438.15	46.355	19.148	14.106	96.903
Contig01355	43.355	30.119	12.51	5.759	10.154
Contig01356	72.553	0	2.415	6.192	22.168
Contig01357	57.683	284.963	696.674	332.479	253.087
Contig01358	187.603	109.576	165.697	641.536	171.09
Contig01360	20.615	4.272	14.368	38.674	7.9
Contig01361	34.186	58.299	23.827	11.276	30.691
Contig01362	51.104	3.331	6.648	16.589	12.516
Contig01363	265.604	0	0.123	1.893	11.601
Contig01364	17.275	0.928	1.081	7.064	2.861
Contig01365	22.829	9.239	14.927	23.635	8.214
Contig01366	77.903	3.89	9.144	22.69	37.637
Contig01367	7.426	5.047	23.673	41.258	26.512
Contig01368	33.87	38.64	29.225	33.2	33.781
Contig01369	1.124	0.498	0.773	3.568	1.638
Contig01370	53.293	73.758	81.94	75.103	72.658
Contig01372	22.007	8.84	18.453	29.567	17.036
Contig01373	122.594	298.068	289.395	472.001	258.625
Contig01374	42.13	14.408	25.391	7.436	13.723
Contig01375	125.114	3.313	8.265	3.39	11.67
Contig01376	4.789	6.033	4.422	8.303	19.56
Contig01377	32.742	18.8	31.487	19.491	46.357
Contig01378	35.842	9.717	27.653	109.649	30.805
Contig01379	36.309	13.028	8.129	7.014	14.067
Contig01380	18.506	9.687	22.061	71.049	24.005
Contig01381	17.87	5.064	2.419	2.558	2.241
Contig01382	50.193	3.845	1.91	6.885	2.149
Contig01383	15.584	4.145	2.144	9.277	5.11
Contig01384	39.045	23.421	52.322	32.851	19.031
Contig01385	909.686	4249.56	9345.43	2025.25	1837.41
Contig01386	18.942	7.224	18.959	77.103	15.078
Contig01387	22.747	5.19	1.266	6.107	7.434
Contig01388	50.52	3.639	3.693	0.334	44.057
Contig01389	153.318	147.186	99.023	4.427	84.979
Contig01390	72.982	17.528	25.217	11.228	3.865
Contig01391	675.553	0	1.319	2.479	48.104
Contig01392	97.666	32.886	125.965	388.777	108.993
Contig01393	28.283	0	0.423	1.301	0.448
Contig01394	10	6.842	11.823	20.112	9.655
Contig01395	126.355	43.978	103.857	498.31	153.234
Contig01396	1.156	0.439	1.449	1.639	0.903
Contig01397	62.907	2.719	11.686	13.606	8.078
Contig01398	63.246	6.566	29.206	34.069	54.731
Contig01399	14.713	8.57	14.934	43.721	18.34
Contig01400	67.209	32.418	53.042	36.958	139.825
Contig01401	23.661	9.474	22.936	59.195	13.287
Contig01402	9.664	9.115	15.308	16.5	5.895
Contig01403	38.425	19.589	8.615	31.083	14.356
Contig01404	2.87	3.181	3.456	12.72	8.365
Contig01405	5.824	1.981	5.452	18.652	6.809
Contig01407	2.809	0	0.725	4.458	3.069
Contig01408	75.344	0	0	0	1.525
Contig01409	24.202	13.974	21.773	51.373	12.181
Contig01411	19.767	8.762	12.014	14.295	7.441
Contig01412	3.808	0.779	0.454	1.628	2.081
Contig01413	36.062	19.267	42.534	85.102	45.395
Contig01414	20.268	3.222	4.093	5.595	2.889
Contig01415	11.905	5.958	9.87	15.023	9.904
Contig01416	48.303	11.945	32.829	13.91	11.749
Contig01417	183.499	399.253	436.627	121.832	531.031
Contig01418	18.323	0	0	0	0
Contig01419	11.029	13.005	9.879	18.333	16.829
Contig01420	20.75	0.436	0.338	3.814	5.132
Contig01421	6.001	2.082	2.087	25.057	18.249
Contig01422	22.705	24.987	33.129	75.194	65.888
Contig01424	21.968	15.145	20.896	21.575	19.418
Contig01425	0.874	1.162	0	0	0
Contig01426	12.584	3.791	8.421	2.107	3.653
Contig01427	21.625	24.648	36.521	80.695	31.922
Contig01428	32.464	30.082	40.759	23.941	32.267
Contig01429	12.444	0.571	3.875	0	2.697
Contig01430	6.674	0	0	0.407	1.683
Contig01431	4.773	3.808	3.941	0	2.087
Contig01432	134.644	126.417	149.052	20.038	120.06
Contig01433	7.215	2.439	4.543	21.158	7.217
Contig01434	169.657	151.375	211.454	278.145	178.803
Contig01435	1.046	2.783	1.08	6.645	0
Contig01436	18.05	13.916	10.999	0.762	15.215
Contig01437	1.57	2.297	5.024	0	1.545
Contig01438	35.54	158.277	104.178	1.168	21.835
Contig01439	15.326	5.879	10.342	4.796	4.026
Contig01440	44.37	49.495	58.639	38.152	41.892
Contig01441	12.021	11.794	19.272	27.234	13.393
Contig01442	26.801	69.657	46.938	16.76	33.508
Contig01443	24.92	12.918	26.735	54.532	20.619
Contig01444	49.981	51.148	95.083	215.447	76.399
Contig01445	192.423	359.089	694.249	9.3	125.344
Contig01446	14.84	4.668	3.953	5.953	6.714
Contig01447	116.856	62.43	144.293	499.92	277.687
Contig01448	8.112	9.403	12.021	12.629	4.319
Contig01449	57.179	36.753	49.919	131.9	55.884
Contig01450	1.681	0	2.602	0	1.378
Contig01451	16.208	0.127	0.197	32.236	2.292
Contig01452	36.42	49.733	21.514	11.485	9.917
Contig01453	0.989	6.578	0	0	1.081
Contig01454	63.681	373.536	257.273	144.477	386.619
Contig01455	2.029	0	0	0	1.425
Contig01456	7.515	3.857	0.952	0.942	17.866
Contig01457	161.257	3.409	10.054	28.081	33.623
Contig01458	55.31	13.599	33.95	119.525	28.129
Contig01459	19.447	52.216	87.486	22.659	25.886
Contig01460	175.45	13.191	35.13	109.306	56.973
Contig01461	31.189	1.765	6.849	34.411	20.549
Contig01462	35.466	47.85	41.822	29.488	37.415
Contig01463	12.527	7.912	10.666	36.292	13.349
Contig01464	1.38	0.59	0.916	4.774	1.778
Contig01465	13.228	2.665	0.414	8.06	4.089
Contig01466	14.057	7.208	14.034	3.5	9.841
Contig01467	15.729	15.404	13.803	17.119	10.396
Contig01468	5.397	0	0	2.142	0.983
Contig01469	22.907	0	0.079	0.122	3.014
Contig01470	3.042	1.103	0.856	1.756	2.116
Contig01471	54.985	80.29	322.71	16.963	83.679
Contig01472	256.655	643.476	137.455	71.999	187.264
Contig01473	17.09	3.113	4.772	5.203	3.454
Contig01474	11.09	0	0.214	3.044	6.004
Contig01475	13.155	6.815	14.106	26.714	16.805
Contig01476	2.205	2.295	11.875	19.635	16.453
Contig01477	0.557	2.221	1.724	5.302	5.476
Contig01478	2.979	0.495	0.576	4.877	0.61
Contig01479	159.254	125.94	228.435	259.07	327.976
Contig01480	49.493	34.827	69.348	0	19.544
Contig01481	37.659	42.014	35.902	91.699	30.346
Contig01482	170.145	24.133	14.178	143.649	21.901
Contig01483	9.803	9.575	9.401	30.503	14.506
Contig01484	3.838	2.916	6.224	10.009	5.992
Contig01485	8.381	4.917	13.483	17.217	8.082
Contig01486	7.28	9.27	6.749	1.126	8.091
Contig01487	1.95	4.754	1.425	14.445	3.197
Contig01488	96.459	43.987	61.394	262.118	88.712
Contig01489	1.102	0	0.162	6.246	1.892
Contig01491	29.076	2.654	5.331	5.964	5.817
Contig01492	30.908	0	0.672	0.129	1.067
Contig01493	51.048	34.622	111.721	52.53	43.946
Contig01494	40.461	23.058	26.443	6.573	79.294
Contig01495	234.064	1.064	2.891	4.764	16.18
Contig01496	49.273	1.835	54.414	19.281	15.386
Contig01497	93.341	59.891	175.627	307.829	125.401
Contig01498	9.819	6.671	8.728	8.76	5.718
Contig01499	1.247	0	0.644	0	0.682
Contig01500	18.439	14.564	12.591	13.205	18.485
Contig01501	10.493	34.249	44.96	17.793	29.714
Contig01502	67.426	0.183	0.567	1.308	6.304
Contig01503	9.08	6.899	2.41	0	0.851
Contig01504	0.696	0.231	0.18	4.143	0.57
Contig01505	630.434	1.034	1.605	1.234	42.479
Contig01506	151.542	107.964	153.122	644.017	221.986
Contig01507	52.156	22.317	48.497	200.426	51.922
Contig01508	29.044	12.525	42.126	53.225	13.604
Contig01509	34.132	20.089	21.944	46.336	26.703
Contig01510	451.532	191.285	290.364	958.619	211.94
Contig01511	12.267	121.711	260.828	0.499	67.377
Contig01512	57.296	18.728	38.65	20.071	3.848
Contig01513	12.52	0.64	0	0	0
Contig01514	2.564	0	0.63	4.651	2.402
Contig01515	7.169	3.751	4.003	12.873	4.367
Contig01517	2.7	0	0	0.429	0.59
Contig01518	116.028	0	0.291	0	0
Contig01519	8.742	128.819	211.929	8.496	38.217
Contig01520	262.244	312.465	372.929	641.091	253.94
Contig01521	8.641	1.863	8.436	5.561	2.297
Contig01522	8.893	0	0	0	0
Contig01523	210.44	5.977	14.057	187.03	30.815
Contig01524	6.782	0	0	0	0.172
Contig01525	64.149	39.179	47.652	140.138	86.74
Contig01526	88.258	73.043	106.99	179.49	117.813
Contig01527	22.158	3.773	8.924	27.667	10.927
Contig01528	198.05	67.794	79.825	655.068	164.304
Contig01529	41.976	0	0	0.431	0
Contig01530	22.222	0	0	10.011	0
Contig01531	38.359	17.782	16.707	119.13	28.269
Contig01532	30.834	4.839	0.988	10.261	21.141
Contig01533	42.192	20.289	31.631	32.225	23.346
Contig01535	219.793	1002.71	1102.52	75.794	326.506
Contig01536	12.073	10.091	17.918	26.922	16.588
Contig01537	0.95	0	0	0.754	1.039
Contig01538	50.017	0	4.104	11.837	13.792
Contig01539	132.175	6.627	53.172	52.941	54.632
Contig01540	92.362	1.428	2.956	5.115	3.913
Contig01541	208.046	0.457	0.354	2.044	21.762
Contig01542	144.21	1.716	7.214	14.169	22.096
Contig01543	391.59	5.476	3.44	4.358	50.148
Contig01544	30.728	40.86	61.405	78.19	44.284
Contig01545	3.278	0.349	0.406	0.937	1.003
Contig01546	22.722	11.15	16.564	24.404	10.15
Contig01547	54.931	29.996	14.04	74.899	18.443
Contig01548	37.1	26.434	101.667	4.422	42.207
Contig01549	20.447	12.832	26.23	24.951	23.183
Contig01550	14.58	0.504	1.856	6.688	1.863
Contig01551	41.743	5.032	6.391	38.411	25.693
Contig01552	7.275	0.307	1.192	86.701	11.232
Contig01553	17.847	21.006	176.253	53.881	41.063
Contig01554	193.354	0	0	0.246	12.52
Contig01555	0.608	0.808	0	0.965	0.664
Contig01556	67.981	7.797	9.539	4.26	3.802
Contig01557	15.828	0.765	2.772	9.365	5.661
Contig01558	19.614	35.882	30.548	69.632	73.275
Contig01559	14.202	37.975	21.826	10.415	55.169
Contig01560	80.096	0	0.276	0.141	0.097
Contig01561	10.456	0.851	1.542	163.783	4.664
Contig01562	55.49	25.594	39.517	70.046	30.882
Contig01563	17.017	7.63	2.859	7.382	4.758
Contig01564	4.168	3.541	18.879	5.605	1.139
Contig01565	14.32	11.425	10.838	1.515	6.26
Contig01566	150.185	35.235	45.61	38.157	87.706
Contig01567	65.077	22.652	66.783	56.322	35.897
Contig01568	70.853	10.815	27.315	6.674	44.368
Contig01569	4.969	10.828	20.512	2.41	0.302
Contig01570	0.587	0.78	3.027	5.588	0.641
Contig01571	24.519	8.58	12.208	2.049	12.223
Contig01572	24.784	15.989	12.409	5.259	13.409
Contig01573	183.267	123.32	252.621	350.1	221.033
Contig01574	25.412	2.571	8.98	7.125	7.094
Contig01576	1.097	1.458	0	0.87	0.599
Contig01577	59.42	49.984	52.926	28.093	39.812
Contig01578	9.941	0	2.61	28.24	5.623
Contig01579	8.964	9.685	2.024	2.001	1.225
Contig01580	50.076	3.783	5.286	5.42	7.152
Contig01581	2.306	15.739	11.898	49.046	7.56
Contig01582	11.114	6.365	10.633	10.946	7.714
Contig01583	2.704	1.798	1.86	3.577	1.478
Contig01584	173.56	245.886	398.524	187.565	131.406
Contig01585	1.23	1.908	0.212	0.813	1.792
Contig01586	3.484	2.316	1.798	18.702	14.429
Contig01587	26.474	45.498	63.086	62.641	77.111
Contig01588	2.132	0.42	0.244	3.634	1.553
Contig01589	30.816	5.3	8.929	16.512	9.775
Contig01590	1.999	1.139	0	11.563	7.18
Contig01591	65.978	1.554	6.384	53.513	33.801
Contig01592	17.388	33.168	43.047	53.15	30.994
Contig01593	12.96	1.014	3.541	3.328	7.082
Contig01594	64.07	35.299	27.5	88.875	33.267
Contig01595	172.644	101.934	250.185	572.397	203.3
Contig01596	209.008	65.625	55.195	19.195	22.241
Contig01597	8.284	1.025	5.468	10.169	5.054
Contig01598	11.008	9.294	24.044	14.701	11.967
Contig01599	21.643	0	0	0	0
Contig01600	31.521	16.983	45.572	113.34	43.062
Contig01601	417.088	349.298	842.377	6.577	456.446
Contig01602	86.664	75.43	93.453	59.699	139.837
Contig01603	55.868	48.107	146.043	96.312	62.096
Contig01604	164.435	19.549	45.376	304.787	85.691
Contig01605	9.347	6.64	9.051	17.886	12.839
Contig01606	27.207	23.393	40.943	45.338	32.771
Contig01607	46.286	64.214	77.907	187.358	108.891
Contig01608	88.947	7.653	36.719	51.496	19.442
Contig01609	92.017	169.977	167.88	29.002	126.703
Contig01610	29.687	21.892	38.398	47.949	33.012
Contig01611	10.79	8.36	23.41	15.442	4.457
Contig01612	1.493	2.977	0.513	0.197	0.272
Contig01613	3.588	0.795	0.154	1.661	0.327
Contig01614	8.62	5.731	2.224	1.71	2.355
Contig01615	15.808	3.127	7.686	20.739	13.565
Contig01616	248.064	88.561	89.903	468.864	104.964
Contig01617	93.282	0	0	0	0
Contig01618	24.779	24.974	18.351	28.737	24.897
Contig01619	32.363	2.531	1.31	1.007	2.774
Contig01620	20.273	2.074	2.529	10.079	8.765
Contig01621	480.959	0.219	0.51	1.373	15.667
Contig01623	63.577	44.923	73.205	187.997	56.814
Contig01624	0.903	3.002	4.66	3.584	2.468
Contig01625	56.037	29.806	59.354	276.696	83.807
Contig01626	0.161	1.067	2.154	3.822	1.403
Contig01627	459.91	1.22	2.083	412.816	91.463
Contig01628	71.302	64.467	18.528	99.663	21.283
Contig01629	172.498	6.358	8.225	72.112	19.356
Contig01630	30.058	2.862	6.254	22.655	8.714
Contig01631	18.109	13.669	19.186	15.693	14.533
Contig01632	1.466	0	0	0	0
Contig01633	8.888	1.67	2.293	4.294	2.745
Contig01634	71.013	0.768	3.575	6.415	7.572
Contig01635	11.082	9.726	6.634	40.375	7.388
Contig01636	7.251	7.538	9.932	14.545	8.069
Contig01637	8.072	9.173	6.059	13.28	8.822
Contig01638	16.743	3.138	9.973	11.862	8.72
Contig01639	10.01	4.141	23.646	24.629	15.802
Contig01640	14	9.762	15.369	13.318	15.588
Contig01641	341.524	269.118	419.711	928.203	255.359
Contig01642	11.591	12.331	13.558	10.631	8.446
Contig01643	22.292	9.992	22.618	15.109	11.497
Contig01644	18.215	2.874	9.24	5.881	4.386
Contig01645	9.222	9.328	9.771	13.433	27.45
Contig01646	168.255	0.701	1.996	3.07	16.525
Contig01647	65.151	10.412	29.673	25.2	57.298
Contig01648	7.383	43.704	34.449	232.666	124.405
Contig01649	10.424	0.773	0.554	0.71	8.459
Contig01650	78.241	774.023	554.211	87.756	268.358
Contig01651	58.491	19.616	30.45	27.8	23.76
Contig01652	33.18	48.753	44.173	68.735	25.203
Contig01653	132.009	84.949	87.811	374.237	101.95
Contig01654	45.066	29.63	47.853	67.992	42.728
Contig01655	3.371	0.64	1.491	1.911	0.526
Contig01656	88.52	254.338	283.861	97.833	174.944
Contig01657	109.023	399.573	512.65	127.598	119.576
Contig01658	130.01	185.462	85.807	32.728	32.506
Contig01659	213.89	8.074	2.917	1.08	59.843
Contig01660	148.834	72.834	72.51	373.971	88.07
Contig01661	144.18	64.467	123.783	395.824	163.372
Contig01662	64.601	12.297	8.991	84.89	183.832
Contig01663	1.56	1.037	0	0	0
Contig01664	300.543	184.008	391.746	1364.72	272.016
Contig01665	15.69	0	0.294	0	1.559
Contig01666	14.825	2.987	9.041	22.286	4.419
Contig01667	19.687	0.441	0.571	1.141	1.088
Contig01668	21.915	1.24	2.117	5.773	6.319
Contig01669	13.015	15.254	48.645	8.871	14.064
Contig01670	11.152	8.4	29.699	21.479	12.103
Contig01671	12.863	6.302	6.288	11.822	14.428
Contig01672	3.261	0	0	0	0
Contig01673	144.155	53.141	159.821	131.41	107.242
Contig01674	246.569	119.354	151.995	920.262	307.527
Contig01675	52.127	1294.12	2041.29	22.149	211.167
Contig01676	7.415	8.611	42.254	33.325	5.936
Contig01677	23.98	12.039	17.299	5.535	7.488
Contig01678	7.376	6.483	3.226	0	1.913
Contig01679	15.451	7.501	11.601	18.395	4.869
Contig01680	20.154	13.527	12.678	17.824	8.181
Contig01681	0.564	2.999	0	2.238	1.233
Contig01682	46.944	26.161	50.376	105.553	55.524
Contig01683	16.217	6.514	30.422	25.207	26.401
Contig01684	17.397	15.422	12.169	32.066	17.535
Contig01685	43.451	76.677	159.674	53.826	41.718
Contig01686	1337.43	0.208	1.939	19.762	148.377
Contig01687	23.431	61.542	38.372	106.207	52.063
Contig01688	32.871	33.078	45.66	176.708	99.62
Contig01689	60.629	19.429	44.199	13.73	22.026
Contig01690	23.67	0	1.062	0.817	4.499
Contig01691	5.817	0.645	0.5	0	4.238
Contig01692	192.432	85.908	127.478	234.538	191.315
Contig01693	51.622	11.654	19.978	57.026	19.683
Contig01694	73.814	0.136	4.537	0.893	13.743
Contig01695	27.12	4.315	14.114	78.744	22.04
Contig01696	9.299	17.232	21.237	1.571	8.524
Contig01697	0.952	0	0.327	0	1.04
Contig01698	18.477	3.44	2.67	16.719	12.318
Contig01699	216.675	84.604	179.617	645.05	325.103
Contig01700	8.214	4.431	7.757	57.812	11.433
Contig01701	151.538	86.985	109.281	476.443	177.448
Contig01702	22.927	6.764	12.348	10.293	7.987
Contig01703	985.003	0.138	1.495	0.082	0
Contig01704	2.51	3.004	7.255	1.395	5.762
Contig01705	5.514	0.647	2.009	6.308	4.786
Contig01706	15.547	6.178	29.324	108.223	22.07
Contig01707	174.243	52.087	157.124	102.155	73.179
Contig01708	49.083	54.48	54.658	27.254	28.104
Contig01709	161.742	1.65	1.483	2.852	1.928
Contig01710	18.915	9.702	11.852	20.268	4.43
Contig01711	6.596	3.987	7.426	11.898	4.587
Contig01712	29.902	9.284	23.967	51.081	22.229
Contig01713	23.226	0	0	0.331	1.52
Contig01714	191.115	1.694	0	0.674	3.017
Contig01715	15.398	0.694	0	3.936	1.426
Contig01716	6.488	0.784	0	1.873	0
Contig01717	3.249	0	0	0	0
Contig01718	0	0	0	1.722	1.581
Contig01719	262.45	28.367	11.978	210.581	50.382
Contig01720	54.678	37.752	43.95	50.075	37.923
Contig01721	40.832	7.853	4.876	14.598	8.944
Contig01722	222.645	3.171	18.347	18.498	15.045
Contig01723	120.244	40.274	57.616	356.821	105.232
Contig01724	12.497	9.694	25.795	35.544	14.797
Contig01725	123.218	79.722	50.678	10.424	16.599
Contig01726	21.644	15.29	27.085	220.754	62.686
Contig01727	4.596	3.124	4.849	15.809	3.907
Contig01728	11.101	9.68	33.432	12.423	6.564
Contig01729	20.177	4.492	5.277	6.739	1.297
Contig01730	11.402	2.215	4.628	15.761	12.041
Contig01731	7.945	3.018	4.425	18.517	3.17
Contig01732	24.403	15.178	19.295	0.469	6.668
Contig01733	0.805	3.55	10.626	3.598	6.205
Contig01734	12.37	2.35	4.864	3.507	3.541
Contig01735	6.802	0	0	1.542	0
Contig01736	7.352	0.793	2.119	33.753	5.285
Contig01737	26.642	110.207	86.896	85.981	68.261
Contig01738	14.249	7.323	13.782	10.162	7.749
Contig01739	35.038	1.815	3.835	4.936	4.144
Contig01740	1.477	0	1.016	0.782	0.538
Contig01741	61.681	99.196	50.326	18.199	36.353
Contig01742	7.987	0.885	2.748	2.818	1.697
Contig01743	7.944	5.671	3.452	22.035	5.757
Contig01744	64.645	6.987	19.555	26.919	29.583
Contig01745	179.137	114.043	196.166	18.182	138
Contig01746	22.622	2.948	9.653	23.619	17.303
Contig01747	3.835	8.925	11.875	4.566	12.575
Contig01748	21.264	25.826	38.706	12.891	25.069
Contig01749	3.717	0	0.426	0.656	0.451
Contig01750	75.162	0.428	4.648	10.638	9.961
Contig01751	6.729	3.089	5.043	21.873	8.055
Contig01752	19.639	35.097	32.92	15.29	15.449
Contig01753	37.265	0.845	0	0.336	5.091
Contig01754	59.122	0.1	0	0.06	0.247
Contig01755	119.606	36.534	60.106	333.897	96.556
Contig01756	62.667	7.209	11.026	137.575	40.431
Contig01757	302.647	210.717	1277.38	551.476	322.344
Contig01758	0.758	2.017	4.696	7.223	3.315
Contig01759	7.939	21.113	6.145	8.927	15.184
Contig01760	9.52	10.933	11.165	3.778	5.675
Contig01761	23.494	24.933	45.929	56.481	30.368
Contig01762	34.836	25.54	29.591	33.198	26.886
Contig01763	22.621	11.923	28.27	37.608	23.465
Contig01764	4.168	1.232	0.956	2.573	1.012
Contig01765	24.717	0.224	0.434	2.135	3.951
Contig01766	350.746	2476.58	231.453	30.866	2471.98
Contig01767	230.398	117.853	229.893	971.7	210.833
Contig01768	38.904	1.619	7.408	5.748	4.133
Contig01769	26.261	1.032	2.136	9.395	6.574
Contig01770	178.534	55.4	115.9	504.924	130.471
Contig01771	517.165	261.921	779.257	81.383	520
Contig01772	30.044	23.269	36.532	35.009	38.512
Contig01773	1.997	2.124	4.534	0	2.182
Contig01774	68.543	28.326	145.23	964.449	169.682
Contig01775	3.563	1.528	2.728	13.956	10.173
Contig01776	95.45	0	0	0	34.395
Contig01777	20.29	6.868	5.521	1.025	18.345
Contig01778	72.87	4.892	3.43	8.949	19.715
Contig01779	1.078	0.716	0	0	0.589
Contig01780	0.931	0	0.961	51.015	5.995
Contig01781	194.323	40.8	25.57	1.486	13.854
Contig01782	15.156	5.581	18.168	48.025	21.915
Contig01783	41.417	5.253	10.252	17.151	10.983
Contig01784	17.818	1.615	2.299	13.821	8.188
Contig01785	2.566	1.137	4.855	2.715	0.935
Contig01786	84.832	109.978	359.341	256.187	437.829
Contig01787	14.37	1.05	2.934	12.743	5.235
Contig01789	33.79	0	0	0.697	3.357
Contig01790	26.062	13.808	37.194	46.22	44.951
Contig01791	44.31	10.159	6.881	38.036	14.27
Contig01792	5.279	0.602	0.623	24.304	6.1
Contig01793	4.514	1.334	4.141	7.563	1.644
Contig01794	3.227	0.477	0.37	1.423	0
Contig01795	11.121	5.634	4.372	1.681	4.63
Contig01796	21.463	16.512	32.278	29.824	24.384
Contig01797	156.469	521.578	324.586	1.132	39.128
Contig01798	5.173	0	2.464	4.422	1.74
Contig01799	31.243	27.697	30.402	20.075	50.243
Contig01800	29.087	27.186	36.617	66.026	47.454
Contig01801	215.472	97.446	32.171	1381.21	85.471
Contig01802	27.231	1.971	0.191	13.674	8.503
Contig01803	9.57	1.305	12.663	1.948	3.486
Contig01804	950.406	12.516	31.57	33.431	73.551
Contig01805	4.097	3.405	0.529	0.813	2.239
Contig01806	12.165	0.267	0.623	0.958	1.538
Contig01807	591.529	61.876	208.78	42.676	153.252
Contig01808	11.273	0	0.671	0.516	0.474
Contig01810	2.395	0	0.927	1.426	2.945
Contig01811	0.959	0	0.495	0.381	1.048
Contig01813	132.461	78.346	109.145	132.387	122.3
Contig01814	51.363	15.106	22.7	44.413	26.021
Contig01815	22.961	7.678	31.457	33.039	7.191
Contig01816	19.411	10.155	5.583	7.072	2.434
Contig01817	143.708	0	0	2.461	24.914
Contig01818	0	0	0.411	4.113	0
Contig01819	251.6	116.351	301.279	165.592	189.388
Contig01820	34.962	25.455	23.46	36.332	25.183
Contig01821	180.911	0	0	0.748	0
Contig01822	79.891	29.601	9.955	2.159	81.367
Contig01823	49.426	24.553	62.174	274.757	125.363
Contig01824	6.037	2.882	3.355	8.232	2.199
Contig01825	4.563	1.82	1.884	5.433	3.491
Contig01826	6.735	1.564	1.324	9.164	14.254
Contig01827	61.919	7.923	2.802	5.268	3.05
Contig01828	17.087	1.033	5.811	12.329	4.881
Contig01829	3.263	2.686	0.802	2.22	2.547
Contig01830	4.408	0	0.433	3.832	2.982
Contig01831	0.878	1.167	0.679	3.831	2.398
Contig01832	3.323	1.657	3.43	0.33	0.454
Contig01833	12.092	69.068	41.693	11.561	43.251
Contig01834	20.218	6.782	19.174	9.686	16.124
Contig01835	255.938	141.185	131.493	483.904	126.728
Contig01836	8.991	8.146	45.477	21.958	18.249
Contig01837	181.273	4.83	11.177	8.911	21.002
Contig01838	174.347	4.374	19.615	20.598	39.148
Contig01839	24.049	17.258	30.886	20.966	32.875
Contig01840	13.943	2.207	7.651	58.055	10.28
Contig01841	234.843	113.045	136.274	929.838	201.311
Contig01842	248.946	129.728	173.249	1011.72	207.366
Contig01843	97.737	109.233	191.836	120.884	93.711
Contig01844	12.035	0.948	2.697	4.211	3.894
Contig01845	412.591	155.757	192.758	233.121	198.714
Contig01846	424.478	202.562	305.302	290.499	245.054
Contig01847	27.635	2.927	3.407	21.643	4.677
Contig01848	39.07	75.657	193.566	16.776	81.2
Contig01849	23.017	46.302	24.12	16.864	6.45
Contig01850	36.388	10.356	31.18	9.592	9.832
Contig01851	20.132	2.205	2.2	21.054	16.825
Contig01852	0	0	0	0.594	0.817
Contig01853	14.839	23.342	89.15	24.658	30.779
Contig01854	211.057	1.463	2.044	0	57.727
Contig01855	133.245	57.57	150.572	45.975	124.883
Contig01856	182.157	0	0	5.703	6.929
Contig01857	14.965	87.256	55.599	2.197	10.794
Contig01858	24.546	15.637	30.458	42.001	15.659
Contig01859	178.286	95.493	103.303	183.103	80.607
Contig01860	3.697	3.013	4.062	4.922	2.086
Contig01861	40.993	0.66	1.464	1.97	4.651
Contig01862	252.126	6.447	18.058	9.872	121.994
Contig01863	9.946	0.537	4.533	10.94	16.499
Contig01864	38.781	13.634	28.708	9.831	17.198
Contig01865	31.742	0	0.1	0.536	0.105
Contig01866	89.843	22.778	59.404	151.129	88.568
Contig01867	383.025	5.526	9.471	28.862	57.342
Contig01868	114.561	91.454	118.369	258.692	144.975
Contig01869	32.649	3.28	7.039	26.029	13.163
Contig01870	3.349	1.484	1.152	1.772	0.61
Contig01871	4.656	7.223	6.807	3.079	1.696
Contig01872	73.123	42.496	70.444	56.891	82.504
Contig01873	3.516	0.213	0.495	0.634	0
Contig01874	1.88	2	5.044	27.152	4.519
Contig01875	1.781	1.421	1.471	4.241	3.115
Contig01876	321.241	239.067	568.649	14.668	230.402
Contig01877	26.589	10.203	13.024	19.163	14.561
Contig01878	24.47	10.39	18.039	13.873	23.485
Contig01879	13.05	5.578	17.798	23.306	4.584
Contig01880	8.306	5.61	5.17	16.533	5.475
Contig01881	57.051	0.779	3.869	1.953	6.274
Contig01882	0.735	2.933	0.759	0	1.607
Contig01883	54.102	17.466	26.143	159.356	46.483
Contig01884	7.348	0.46	1.071	24.494	6.235
Contig01885	29.895	2.995	5.917	16.252	5.371
Contig01886	42.533	13.808	19.372	48.182	35.355
Contig01887	87.795	2.432	8.023	50.086	33.484
Contig01888	4.332	0	0	0	0
Contig01889	17.546	1.261	0.979	1.129	1.555
Contig01890	30.065	16.241	39.432	120.062	47.919
Contig01892	23.63	3.903	4.847	5.825	4.331
Contig01893	31.882	6.278	17.275	18.103	14.139
Contig01894	16.99	22.287	25.828	34.26	30.614
Contig01895	53.447	69.784	18.47	24.762	25.374
Contig01896	12.387	0	0	0	0
Contig01897	8.569	7.976	13.266	0.68	2.81
Contig01898	53.358	11.183	10.199	21.986	15.838
Contig01899	13.913	2.028	4.721	24.81	5.624
Contig01900	13.822	1.119	1.985	6.201	2.102
Contig01901	47.537	0.146	0.568	0.873	0.842
Contig01902	7.155	5.709	4.283	7.156	6.412
Contig01903	10.408	11.553	11.115	24.423	15.727
Contig01904	185.955	0	0	0	4.886
Contig01905	52.735	30.937	42.597	92.398	56.881
Contig01906	186.428	0.848	0.164	0.885	11.668
Contig01907	1.568	0.347	0.135	1.244	4.284
Contig01908	22.088	18.82	25.23	32.765	13.945
Contig01909	15.448	6.566	4.182	3.517	3.044
Contig01910	2.418	0.804	1.56	4.079	3.965
Contig01911	0.659	0	0	0.784	0
Contig01912	15.979	7.499	7.483	39.113	11.3
Contig01913	21.631	14.084	41.499	119.685	30.115
Contig01914	165.237	7.536	18.461	43.436	43.163
Contig01915	317.441	8.25	0.8	0	99.448
Contig01916	114.647	0.119	0	0.852	6.749
Contig01917	16.123	14.579	36.274	4.863	27.841
Contig01918	37.553	0.835	5.963	15.053	1.784
Contig01919	440.512	0.266	9.69	20.138	80.896
Contig01920	32.054	13.494	28.115	36.945	22.53
Contig01921	29.962	11.322	23.144	28.372	18.833
Contig01922	26.179	13.318	13.304	7.713	9.97
Contig01923	44.582	26.7	87.204	12.31	17.109
Contig01924	4.727	0.786	0.813	4.065	0.861
Contig01925	50.352	44.281	72.67	137.571	60.951
Contig01926	24.747	22.062	31.634	46.873	22.743
Contig01927	14.913	41.347	173.223	9.444	29.649
Contig01928	5.361	2.516	12.123	15.017	9.908
Contig01929	23.557	0	0.099	3.268	3.035
Contig01930	17.486	12.238	26.12	27.758	16.848
Contig01931	9.021	1.864	13.65	0.194	0.733
Contig01932	3.753	9.186	13.644	11.711	11.559
Contig01933	8.199	21.019	16.052	27.44	25.405
Contig01934	13.983	13.972	20.186	23.479	14.752
Contig01935	7.536	5.16	10.473	23.157	22.019
Contig01936	6.591	13.089	37.719	15.625	8.045
Contig01937	10.436	9.251	33.849	1.183	16.836
Contig01938	38.193	24.624	73.236	52.419	35.101
Contig01939	33.153	41.073	36.979	85.317	41.635
Contig01940	9.698	2.866	11.12	31.644	7.066
Contig01941	12.368	3.363	3.724	11.441	2.419
Contig01942	1.414	1.157	1.459	4.49	0.238
Contig01943	145.503	3.69	5.933	17.779	33.581
Contig01944	47.563	10.842	55.633	130.154	33.913
Contig01945	46.522	39.821	88.311	5.49	56.706
Contig01946	10.245	8.802	27.49	14.636	16.364
Contig01947	31.76	2.754	5.522	2.603	4.905
Contig01948	3.023	3.517	3.12	3.899	6.608
Contig01949	84.465	0	2.794	45.983	1.479
Contig01950	59.731	33.929	75.41	140.847	29.577
Contig01951	23.657	22.78	55.106	53.564	109.013
Contig01952	16.003	2.472	2.784	3.964	3.347
Contig01953	6.609	0.976	3.41	5.343	4.481
Contig01954	4.93	2.017	7.044	8.728	5.802
Contig01955	120.467	0	0.222	0.171	0.353
Contig01956	7.497	7.477	6.287	8.554	9.474
Contig01957	22.877	5.284	42.363	6.92	28.713
Contig01958	26.057	0	0	1.362	1.535
Contig01959	5.057	10.087	114.383	8.028	38.918
Contig01960	191.595	3.902	0.178	2.603	20.562
Contig01961	543.455	166.744	433.544	247.427	297.499
Contig01962	80.795	27.601	39.174	120.512	45.462
Contig01963	59.254	12.497	15.417	9.09	11.088
Contig01964	15.442	22.305	34.073	8.664	21.824
Contig01965	898.848	0	4.423	5.811	112.99
Contig01966	2.41	0	0	1.275	0.878
Contig01967	58.109	51.954	195.748	199.373	322.043
Contig01968	1.866	1.654	6.418	8.391	2.719
Contig01969	55.013	38.166	42.189	110.801	65.115
Contig01970	176.149	9.6	23.097	18.049	52.468
Contig01971	759.364	0	0.458	7.404	108.504
Contig01972	1.755	0	0.906	2.786	0
Contig01973	0.561	5.501	42.843	1.169	7.74
Contig01974	22.614	0	0.972	1.496	0
Contig01975	8.169	5.135	7.358	17.565	8.116
Contig01976	37.527	93.981	133.941	180.206	156.196
Contig01977	7.335	3.908	4.461	5.136	3.887
Contig01978	35.572	22.012	22.9	30.191	33.103
Contig01979	117.532	68.613	91.924	76.547	83.472
Contig01980	25.962	24.378	27.301	46.779	42.494
Contig01981	3.079	1.155	2.2	6.454	1.639
Contig01982	2.283	1.012	0.393	1.812	0.416
Contig01983	2.261	0	0	4.039	0.618
Contig01984	43.353	29.417	36.641	76.751	34.318
Contig01985	45.371	0	0	0.159	0.655
Contig01986	32.083	26.295	37.048	42.664	35.271
Contig01987	78.399	18.518	2.129	0.819	123.451
Contig01988	5.468	1.279	3.135	7.917	9.85
Contig01989	13.335	0	0	25.265	3.761
Contig01990	69.663	19.704	54.255	26.792	54.431
Contig01991	0.71	0	0	1.127	0.259
Contig01992	10.292	4.524	5.706	11.814	7.158
Contig01993	9.182	2.334	4.738	18.433	6.493
Contig01994	29.135	2.744	13.907	21.968	11.675
Contig01995	30.403	29.313	33.577	56.654	33.587
Contig01996	20.432	24.699	42.696	89.529	47.89
Contig01997	49.937	15.13	32.619	124.092	49.281
Contig01998	16.148	0.565	1.228	6.543	3.901
Contig01999	19.498	0.529	9.035	15.792	4.784
Contig02000	107.94	347.598	347.779	179.252	211.063
Contig02001	23.399	1.174	3.645	3.154	2.413
Contig02002	21.766	9.209	39.821	14.92	19.463
Contig02003	7.087	5.385	19.851	8.839	8.851
Contig02004	23.979	13.346	11.052	15.033	9.225
Contig02005	6.36	2.819	8.752	29.167	10.813
Contig02006	33.902	10.998	25.016	113.028	50.476
Contig02007	42.938	5.056	13.974	17.077	16.42
Contig02008	105.222	125.226	167.079	101.83	219.812
Contig02009	18.82	3.997	2.911	0.697	0.708
Contig02010	155.109	6.612	11.344	36.698	21.262
Contig02011	0	0	0	0.789	0
Contig02012	3.278	1.744	7.443	9.887	5.016
Contig02013	0.625	0	2.582	0.496	0
Contig02014	84.389	59.283	59.979	23.254	48.551
Contig02015	1.9	0.361	0.14	3.877	0.742
Contig02016	21.613	20.611	18.926	12.303	15.748
Contig02017	71.194	226.158	196.352	37.142	54.661
Contig02018	4.516	8.407	8.389	5.735	2.961
Contig02019	9.592	0.671	4.094	7.384	4.335
Contig02020	22.24	2.016	7.629	24.873	12.015
Contig02021	2.021	4.031	5.631	2.727	0.442
Contig02022	43.778	27.604	41.575	43.231	35.042
Contig02023	142.904	59.083	122.387	31.216	67.592
Contig02024	42.257	21.008	34.476	34.975	40.462
Contig02025	61.066	0	1.569	0.201	0.277
Contig02026	49.09	0.809	4.396	2.576	1.552
Contig02027	7.791	0	0	0	0
Contig02028	0.907	0	0	0.72	0.991
Contig02029	9.771	4.368	3.39	11.633	5.616
Contig02030	14.15	38.901	69.572	1.893	37.533
Contig02031	78.473	9.886	12.788	18.03	11.285
Contig02032	71.399	211.02	820.35	142.338	123.004
Contig02033	3.371	1.401	3.914	5.184	0.921
Contig02034	15.164	1.879	1.652	3.887	6.485
Contig02035	40.396	12.754	63.583	170.563	104.83
Contig02036	26.461	16.458	28.189	49.457	36.849
Contig02037	59.068	0	0.256	0.098	0.407
Contig02038	0	3.301	2.562	1.314	2.713
Contig02039	29.463	19.824	15.542	25.631	16.625
Contig02040	35.607	75.348	70.136	36.162	48.539
Contig02041	5.275	35.785	56.103	2.563	13.765
Contig02043	103.968	0.995	4.786	16.445	21.663
Contig02044	17.431	0.992	3.463	8.73	6.724
Contig02045	6.762	11.56	7.975	9.456	4.223
Contig02046	16.969	4.178	6.27	54.538	16.256
Contig02047	36.896	13.962	15.653	53.535	15.142
Contig02048	26.036	18.06	17.261	19.724	17.306
Contig02049	1.692	0.75	0.582	1.343	0
Contig02050	3.97	0	0	0	0.255
Contig02051	10.722	4.277	13.279	0.851	11.718
Contig02052	68.207	59.041	66.883	122.671	83.218
Contig02053	1.825	0	0.538	1.655	7.692
[truncated: 76,203 more rows]
